# Supplementary material for: Role of miR‐466 in mesenchymal stromal cell derived extracellular vesicles treating inoculation pneumonia caused by multidrug‐resistant Pseudomonas aeruginosa
Source: Clin Transl Med. 2021 Jan 13;11(1):e287. doi: 10.1002/ctm2.287 (PMC7805403; doi:10.1002/ctm2.287)
Supplement: Supplementary file 3 — Supporting Information [file CTM2-11-e287-s002.xlsx]

## Sheet: Expression Matrix
# This page contains an expression matrix for all 2 slides. # Column "Name": the name of each miRNA. # Column "ID": array ID of the probes, each miRNA always has its unique probe, but some miRNAs may have two different probes. # Column "ForeGround": the foreground intensity of each probe. # Column "ForeGround-BackGround": the signal of the probe after background correction. # Column "Normalized":…
		ForeGround		ForeGround-BackGround		Normalized
ID	Name	A	B	A	B	A	B
13138	Hy3	167	205.5	116.5	161.5	0.347761	0.477105
42638	mmu-miR-23a-5p	1142.5	931.5	1094	889.5	3.26567	2.62777
42888	mmu-miR-875-3p	712.5	375	663.5	333.5	1.9806	0.985229
17519		44	43.5	-4.5	1	N/A	0.00295421
17278	mmu-miR-719	85	129.5	36.5	87	0.108955	0.257016
46507		77	50	28	6.5	0.0835821	0.0192024
17928		62	51	12.5	8	0.0373134	0.0236337
42826	mmu-miR-300-5p	1027	1811.5	979	1769.5	2.92239	5.22747
17537		227.5	224.5	179.5	181.5	0.535821	0.536189
42722		63.5	51.5	15.5	7.5	0.0462687	0.0221566
42645		49.5	44	2	0.5	0.00597015	0.0014771
46636	mcmv-miR-M23-1-5p	53	48.5	3.5	5.5	0.0104478	0.0162482
11134		2878.5	2927	2829.5	2883.5	8.44627	8.51846
17295		462.5	428	413	384	1.23284	1.13442
32825		1720.5	3164	1671	3121.5	4.98806	9.22157
46276	mmu-miR-1199-5p	49.5	46	1	3	0.00298507	0.00886263
42812		59.5	56	10	13.5	0.0298507	0.0398818
42918		50	44.5	1	1	0.00298507	0.00295421
46457	mcmv-miR-M23-2-5p	1377.5	1734	1328	1690.5	3.96418	4.99409
42469	mmu-miR-181a-2-3p	52	44	2	0.5	0.00597015	0.0014771
27575	mmu-miR-711	79.5	57	29	12.5	0.0865672	0.0369276
46481	mcmv-miR-M44-1	48.5	44.5	0	2.5	N/A	0.00738552
29001	spike_control_v2_40	101	62	51.5	18	0.153731	0.0531758
42516		44	44.5	-4	3	N/A	0.00886263
46752		570.5	395.5	521.5	353	1.55672	1.04284
46807	mmu-miR-466f-3p	1842	1142	1793	1099.5	5.35224	3.24815
46427		59.5	56.5	10.5	14	0.0313433	0.0413589
42821	mmu-miR-295-5p	47.5	43.5	-1.5	0.5	N/A	0.0014771
46279	mcmv-miR-m107-1-3p	47	43	-1.5	0	N/A	N/A
11052	mmu-miR-31-5p	130.5	100	81.5	57	0.243284	0.16839
42696		71	74	22.5	30.5	0.0671642	0.0901034
42754		50	46.5	1	3	0.00298507	0.00886263
42632		51.5	46	2.5	3	0.00746269	0.00886263
42818		61	52	12	9	0.0358209	0.0265879
42810	mmu-miR-149-5p	50	46.5	0.5	3.5	0.00149254	0.0103397
42591		774.5	923.5	726.5	880	2.16866	2.5997
17585		43	41	-6	-2.5	N/A	N/A
42848		51	48	1.5	4	0.00447761	0.0118168
17506	mmu-miR-24-3p	1705	311	1655.5	267.5	4.94179	0.790251
42919	mmu-miR-203-5p	182.5	282.5	133.5	239	0.398507	0.706056
42937	mmu-miR-493-3p	57	55	7	11	0.0208955	0.0324963
42795		151.5	178	101	134.5	0.301493	0.397341
42485		537.5	903	487	859	1.45373	2.53767
11271		1321	1865.5	1272	1822.5	3.79701	5.38405
46633		221.5	456.5	173.5	413.5	0.51791	1.22157
28684	spike_control_v2_37	178	63	127	18	0.379104	0.0531758
42896		53	80.5	4.5	38	0.0134328	0.11226
42685		47	59	-1	16.5	N/A	0.0487445
28480	mmu-miR-504-5p	50	71.5	1	29	0.00298507	0.0856721
42681		55.5	94.5	7.5	51.5	0.0223881	0.152142
42610		49	47.5	1	5	0.00298507	0.014771
10919	mmu-miR-103-3p	1846.5	2236	1798.5	2193.5	5.36866	6.48006
17388	mmu-miR-669a-5p/mmu-miR-669p-5p	685.5	715	637.5	671.5	1.90299	1.98375
42767	mmu-miR-34c-3p	135	57	86	14.5	0.256716	0.042836
11021		43.5	42.5	-5	-0.5	N/A	N/A
46541		53	45.5	3.5	2.5	0.0104478	0.00738552
5250		45	75.5	-5.5	32.5	N/A	0.0960118
42734		44.5	43	-4.5	-0.5	N/A	N/A
46518	mmu-miR-1198-5p	70	48	20.5	4.5	0.061194	0.0132939
42665	mmu-miR-543-5p	110	134.5	61	91.5	0.18209	0.27031
46923		1360.5	125.5	1310	82.5	3.91045	0.243722
46411		45	42	-5	-1	N/A	N/A
46747		47	44	-1.5	0.5	N/A	0.0014771
146183	mmu-miR-432	47.5	46.5	-2.5	2.5	N/A	0.00738552
146190		153	107.5	102.5	64.5	0.30597	0.190547
146013	mmu-miR-1966-5p	48	43.5	-0.5	1.5	N/A	0.00443131
146061		52.5	52	4.5	10	0.0134328	0.0295421
25557	spike_control_v2_17	1130	708	1081	664.5	3.22687	1.96307
28568	spike_control_v2_35	95.5	67	44.5	22	0.132836	0.0649926
146060		108	92	59.5	49.5	0.177612	0.146233
145658		2460	1699.5	2411.5	1656.5	7.19851	4.89365
146079		50.5	43.5	2.5	1.5	0.00746269	0.00443131
146199	mmu-miR-1961	220	127.5	171.5	85	0.51194	0.251108
146138		61	82.5	13	39.5	0.038806	0.116691
146177		42.5	41.5	-6	-0.5	N/A	N/A
146117		224	217.5	175	174	0.522388	0.514032
146028	mmu-miR-1941-5p	59	58	10	15	0.0298507	0.0443131
146212		45	43.5	-3.5	1	N/A	0.00295421
146209		2186.5	2775	2138	2731.5	6.38209	8.06942
28393	spike_control_v2_32	509.5	120.5	460.5	77.5	1.37463	0.228951
146220		848.5	1505	799	1461.5	2.38507	4.31758
10902	hsa_negative_control_7	41.5	40.5	-8	-2	N/A	N/A
146055	mmu-miR-1954	452.5	626	402.5	583	1.20149	1.7223
29146	spike_control_v2_43	159	53.5	109.5	10	0.326866	0.0295421
145831		339	238.5	289	194.5	0.862687	0.574594
145963		44	40	-5.5	-3	N/A	N/A
145977	mmu-miR-1247-5p	501	640.5	449.5	597	1.34179	1.76366
145675		199	311.5	149	269	0.444776	0.794682
145838	mmu-miR-125b-1-3p	69	63	21	20.5	0.0626866	0.0605613
145953		693	2320	645	2277	1.92537	6.72674
145690		47	45.5	-1	3.5	N/A	0.0103397
27968	spike_control_v2_29	331	71	280	25	0.835821	0.0738552
145678	mmu-miR-150-5p	1847	257.5	1799	214.5	5.37015	0.633678
145884		447.5	353.5	399.5	311	1.19254	0.918759
145715		44.5	43.5	-4.5	0	N/A	N/A
147199	mmu-miR-27b-3p	314.5	87	266.5	45	0.795522	0.132939
147535		424	65.5	375.5	22	1.1209	0.0649926
147892		46	42	-2	0	N/A	N/A
147890		2444	1617.5	2395	1574.5	7.14925	4.6514
147611		65	72.5	15.5	30	0.0462687	0.0886263
147934		65.5	131	16	87.5	0.0477612	0.258493
147627		60	46.5	10.5	3	0.0313433	0.00886263
147770		47	51.5	-2.5	8	N/A	0.0236337
147165	mmu-let-7b-5p	314	1015.5	264.5	972.5	0.789552	2.87297
147705		50.5	46	1.5	3	0.00447761	0.00886263
147848		46.5	41.5	-3.5	-1.5	N/A	N/A
147900		667	684	616.5	641	1.8403	1.89365
147891		127	61.5	77	18.5	0.229851	0.0546529
147873		57	89	6.5	44.5	0.019403	0.131462
147186	mmu-miR-200b-3p	254.5	569	206	527	0.614925	1.55687
147844		50.5	45.5	2.5	3	0.00746269	0.00886263
147283	mmu-miR-137-5p	5253	4722.5	5205	4680	15.5373	13.8257
148493		2310	2232.5	2262	2189.5	6.75224	6.46824
148231		45	43	-3	0.5	N/A	0.0014771
148635		47	47	-2	4.5	N/A	0.0132939
148660		48.5	42	0	-1	N/A	N/A
147660		46.5	44	-2.5	1.5	N/A	0.00443131
147709		43.5	42	-5.5	-0.5	N/A	N/A
148251		109.5	134.5	61	92.5	0.18209	0.273264
148599		83	49.5	33.5	5.5	0.1	0.0162482
148665		46	41.5	-3	-1.5	N/A	N/A
148363		81.5	53	28.5	10	0.0850746	0.0295421
147703		47.5	50.5	-1	7.5	N/A	0.0221566
148062		56	45.5	5	2.5	0.0149254	0.00738552
148206		302.5	199	252.5	155	0.753731	0.457903
14257	spike_control_v1_i	84	165	33	121.5	0.0985075	0.358936
0	Empty	50	44	-1	-1	N/A	N/A
148496	mmu-miR-3108-3p	45	40	-5.5	-2	N/A	N/A
148322		2062.5	2196	2011	2151	6.00299	6.35451
148560	mmu-miR-3066-5p	1475	854	1424.5	811	4.25224	2.39586
148185	mmu-miR-471-3p	146	308.5	95.5	264	0.285075	0.779911
148230	mmu-miR-450a-1-3p	182.5	138.5	133.5	96.5	0.398507	0.285081
148444	mghv-miR-M1-2-5p	1757.5	1522.5	1709.5	1481	5.10299	4.37518
148164	mmu-miR-3074-2-3p	66	58.5	18.5	16	0.0552239	0.0472674
148232	mmu-miR-3082-3p	45.5	42	-3	-0.5	N/A	N/A
148350		47	43.5	-2	1	N/A	0.00295421
148090	mmu-miR-495-5p	473.5	396	425	352.5	1.26866	1.04136
148142		46	45	-2	2	N/A	0.00590842
148022	mmu-miR-664-5p	60	53.5	11	11	0.0328358	0.0324963
148505	mmu-miR-341-5p	45.5	42.5	-3	1	N/A	0.00295421
148152		54	45.5	5.5	3.5	0.0164179	0.0103397
148161	mmu-miR-3070-3p	54	47	6	3.5	0.0179104	0.0103397
148513		41.5	39	-7.5	-4	N/A	N/A
148469		42	39.5	-6.5	-3.5	N/A	N/A
148203	mmu-miR-1198-3p	102.5	48	54	5	0.161194	0.014771
148477		335.5	215	286	170.5	0.853731	0.503693
148572		97	70.5	47.5	27	0.141791	0.0797637
148333	mmu-miR-96-3p	731	1269	678	1225.5	2.02388	3.62038
148391	mmu-miR-3068-5p	78	42	26.5	-0.5	0.0791045	N/A
148450	mmu-miR-210-5p	164	249	112.5	205.5	0.335821	0.60709
148306	mmu-miR-381-3p	53	43.5	1.5	0	0.00447761	N/A
148122	mmu-miR-669p-3p	1323	791.5	1270.5	748	3.79254	2.20975
148150		44.5	41.5	-5.5	-2.5	N/A	N/A
148120	mmu-miR-106a-3p	44	41.5	-4.5	-0.5	N/A	N/A
146024		266	652	219	609.5	0.653731	1.80059
42659	mmu-miR-290a-3p	134	188	87	146.5	0.259701	0.432792
17287	mghv-miR-M1-1-3p	45	41.5	-3	-0.5	N/A	N/A
11234	mmu-miR-350-3p	104.5	108	56	65.5	0.167164	0.193501
30442	mmu-miR-802-5p	47	39.5	-2	-3	N/A	N/A
168574		51	43	3	0.5	0.00895522	0.0014771
168970		43.5	41.5	-4.5	0	N/A	N/A
168938		40.5	38	-8	-3.5	N/A	N/A
168825		50.5	43	3.5	0	0.0104478	N/A
168640		356	343	307	301	0.916418	0.889217
168874		46.5	46	-2	3	N/A	0.00886263
168656		347	137	295	94.5	0.880597	0.279173
168838		1290.5	889.5	1237	847	3.69254	2.50222
168861		48.5	48	-0.5	5	N/A	0.014771
168667		43.5	41	-6.5	-2	N/A	N/A
168910		68	52	19	9	0.0567164	0.0265879
168664		43	39.5	-6	-4.5	N/A	N/A
168712		147.5	167.5	98.5	124.5	0.29403	0.367799
168766		43.5	40	-7.5	-2.5	N/A	N/A
168569		287.5	172.5	237.5	129.5	0.708955	0.38257
168608		258.5	924.5	209.5	882.5	0.625373	2.60709
168883		46.5	41.5	-1.5	-1	N/A	N/A
168669		45	45.5	-3	3.5	N/A	0.0103397
168791		42	41	-5.5	-1.5	N/A	N/A
168804		45.5	42	-2	0	N/A	N/A
169368		41	39.5	-7	-3.5	N/A	N/A
169178		45	42.5	-3	-0.5	N/A	N/A
169221		79	67.5	31.5	25	0.0940299	0.0738552
169076		982.5	1289	934	1246	2.78806	3.68095
169346		53.5	47.5	5.5	5	0.0164179	0.014771
169031		624.5	750	573	707.5	1.71045	2.0901
169276		50	43	2	0.5	0.00597015	0.0014771
169170		4181.5	7947.5	4133	7904.5	12.3373	23.3516
169168		50.5	43	2	0.5	0.00597015	0.0014771
169335		96	67.5	43.5	25	0.129851	0.0738552
169043		74.5	75.5	26	33.5	0.0776119	0.098966
169136		756.5	673	707	630	2.11045	1.86115
169243		741	791.5	691.5	749.5	2.06418	2.21418
169205		1581	1827	1530	1783	4.56716	5.26736
169078		45.5	40.5	-6	-2.5	N/A	N/A
169130		822.5	888	772	843.5	2.30448	2.49188
169358		71	83.5	19.5	39.5	0.058209	0.116691
169278		48.5	49.5	0.5	7.5	0.00149254	0.0221566
169167		287.5	154.5	239	112	0.713433	0.330871
169086		56	84	8.5	42	0.0253731	0.124077
168937	mmu-miR-138-1-3p	46.5	41	-1	-2	N/A	N/A
168555		48	52.5	0	9.5	N/A	0.028065
168688	mmu-miR-1843b-3p	1990.5	1846.5	1942	1803.5	5.79701	5.32792
169250		2563.5	730.5	2515	688	7.50746	2.0325
169398		65.5	46	18.5	3.5	0.0552239	0.0103397
169386		53.5	41.5	5	-2	0.0149254	N/A
168607	mmu-miR-299a-5p	557	502.5	508	460	1.51642	1.35894
168813	mmu-miR-3473d	42.5	41	-5.5	-1.5	N/A	N/A
-1		169.5	70	118	26	0.352239	0.0768095
28019	mmu-miR-10a-3p	232	414.5	180.5	368.5	0.538806	1.08863
28191	mmu-miR-30e-5p	1503.5	862	1451.5	815.5	4.33284	2.40916
42938		312	556	260	511	0.776119	1.5096
42959		56	45.5	4.5	0	0.0134328	N/A
17411		102.5	121.5	50.5	75.5	0.150746	0.223043
42678	mmu-miR-876-3p	45	43	-7	-3	N/A	N/A
46415		50	52	-2.5	6.5	N/A	0.0192024
42877	mmu-miR-18b-5p	138.5	138.5	85	91.5	0.253731	0.27031
42770	mmu-miR-665-3p	295	147	242.5	100.5	0.723881	0.296898
46558		54.5	49	1	2.5	0.00298507	0.00738552
42756		58	60.5	4	14	0.0119403	0.0413589
42539		1239	3004.5	1185.5	2957.5	3.53881	8.73708
17419		48.5	44.5	-5.5	-1.5	N/A	N/A
11260	mmu-miR-151-5p	182.5	96	129	50	0.385075	0.14771
31388	mmu-miR-291a-5p	60	78.5	6.5	32.5	0.019403	0.0960118
45985	mmu-miR-546	50	50	-3	4	N/A	0.0118168
28346	mmu-miR-374b-3p	56	65	3	18.5	0.00895522	0.0546529
42598		47	42.5	-4.5	-3.5	N/A	N/A
31517		43	43	-9	-3.5	N/A	N/A
11113	mmu-miR-448-3p	51	91.5	-0.5	45.5	N/A	0.134417
14313	mmu-miR-499-5p	63.5	60.5	11.5	15.5	0.0343284	0.0457903
11181		58	57	5.5	10.5	0.0164179	0.0310192
46510	mmu-miR-1188-5p	52	43.5	0	-1.5	N/A	N/A
17470		92	75	39.5	29	0.11791	0.0856721
42811	mmu-miR-542-5p	56.5	47	4.5	1.5	0.0134328	0.00443131
46796		45	41.5	-7.5	-4	N/A	N/A
17289		60.5	62.5	8	17	0.0238806	0.0502216
42588		267.5	494.5	214	447.5	0.638806	1.32201
11208	mmu-miR-207	166	163	111.5	115.5	0.332836	0.341211
46620		103.5	83.5	49	36.5	0.146269	0.107829
10954		262	236	208.5	189.5	0.622388	0.559823
11251	mmu-miR-465a-5p	113.5	193.5	59.5	146.5	0.177612	0.432792
11227	mmu-miR-329-3p	115	92	61.5	45.5	0.183582	0.134417
46875		48	44	-5.5	-2	N/A	N/A
11018	mmu-miR-218-5p	47	42.5	-6.5	-4.5	N/A	N/A
11077	mmu-miR-363-3p	365.5	367	313	321	0.934328	0.948301
46924		70.5	53	19	7.5	0.0567164	0.0221566
11205	mmu-miR-199b-5p	153	48.5	100.5	3	0.3	0.00886263
46454		96	132	44	86	0.131343	0.254062
17422	mmu-miR-695	378.5	461	325.5	415	0.971642	1.226
17517	mmu-miR-688	75	131.5	23	85.5	0.0686567	0.252585
46453	mmu-miR-466f-5p	1000	618.5	948	573	2.82985	1.69276
42444	mmu-miR-291b-3p	49.5	43	-2.5	-2.5	N/A	N/A
42686	mmu-miR-136-3p	63.5	52.5	12	7	0.0358209	0.0206795
42558	mmu-miR-497a-3p	46	42	-6.5	-4	N/A	N/A
17302		52	62.5	0	16.5	N/A	0.0487445
42932		390.5	535	337.5	489.5	1.00746	1.44609
17464		102	142	49	96.5	0.146269	0.285081
13485	mmu-miR-10a-5p	6168.5	3824.5	6114.5	3778.5	18.2522	11.1625
46791		61.5	58.5	7	11.5	0.0208955	0.0339734
46976	mmu-miR-467g	819	501.5	765	455.5	2.28358	1.34564
42679		962.5	964.5	909	918.5	2.71343	2.71344
46750		53	51.5	0.5	5	0.00149254	0.014771
42503		54.5	155.5	1	109.5	0.00298507	0.323486
46624		1372	1653.5	1318	1607	3.93433	4.74742
46917	mmu-miR-205-5p	177	101.5	123.5	54.5	0.368657	0.161004
42769	mmu-let-7b-3p	87.5	103	34.5	57	0.102985	0.16839
11240	mmu-miR-409-3p	84	51.5	31.5	5	0.0940299	0.014771
42964		155	137	103	91	0.307463	0.268833
46803		51	44	-1	-1.5	N/A	N/A
146105		95	134	42	87.5	0.125373	0.258493
146077		123.5	106	72	61.5	0.214925	0.181684
27953	spike_control_v2_28	167.5	78	117	32	0.349254	0.0945347
146051	mmu-miR-1897-3p	48	46	-2.5	0	N/A	N/A
146038		1701.5	2295.5	1650.5	2249.5	4.92687	6.64549
146146		1156.5	591.5	1104.5	546	3.29701	1.613
42838		48.5	47	-2.5	1	N/A	0.00295421
30293	spike_control_v2_49	214.5	47.5	162.5	1	0.485075	0.00295421
145661	SNORD65	691.5	492	639	446	1.90746	1.31758
19605	SNORD6	1237.5	193	1182.5	146	3.52985	0.431315
146097	mmu-miR-1934-5p	1566	1966	1511.5	1919	4.51194	5.66913
46436		1924	1253.5	1871.5	1207.5	5.58657	3.56721
146039	mmu-miR-669o-5p	3394	2325.5	3341	2278.5	9.97313	6.73117
145994	mmu-miR-1900	2323.5	3086.5	2270.5	3039	6.77761	8.97784
146050	mmu-miR-669n	11255	15275	11202	15228.5	33.4388	44.9882
13430	spike_control_v2_10	62	46	9	-0.5	0.0268657	N/A
42831		247	105	194	58.5	0.579104	0.172821
146124		96	96.5	44	50	0.131343	0.14771
146152		105.5	87.5	53.5	41	0.159701	0.121123
145745	mmu-miR-335-3p	850.5	543	798	498	2.38209	1.4712
145679		48.5	47.5	-4.5	1.5	N/A	0.00443131
145697		45.5	43	-6	-3	N/A	N/A
145701	mmu-miR-668-3p	1427.5	2034	1377.5	1988	4.11194	5.87297
145843	mmu-miR-330-5p	61.5	62	10.5	17	0.0313433	0.0502216
145754		159.5	227	108	181	0.322388	0.534712
145696		50	45	-0.5	-0.5	N/A	N/A
145638	mmu-miR-29a-5p	366.5	494.5	314.5	448.5	0.938806	1.32496
145741		57	52.5	3.5	6	0.0104478	0.0177253
146100		897	892.5	844.5	845.5	2.5209	2.49778
147827		73	44.5	20	-2	0.0597015	N/A
147820		347.5	315.5	294	268.5	0.877612	0.793205
147845		59.5	49	6	1.5	0.0179104	0.00443131
145897	mmu-miR-92b-3p	273.5	351	220.5	305.5	0.658209	0.902511
147195	mmu-miR-18a-5p	66	61	13.5	14.5	0.0402985	0.042836
147203	mmu-miR-302a-3p	4301.5	3611.5	4248	3565.5	12.6806	10.5332
148008		2243	2160.5	2192	2114.5	6.54328	6.24668
147865		64.5	53.5	10.5	8	0.0313433	0.0236337
147870		44.5	42	-8.5	-3.5	N/A	N/A
147919		588.5	306.5	535	261	1.59701	0.771049
147754		1670.5	343	1617.5	297.5	4.82836	0.878877
147837		243.5	159	191	114	0.570149	0.33678
147981		110.5	331.5	59	286.5	0.176119	0.846381
147789		624.5	635	574	590	1.71343	1.74298
147562		62.5	51.5	12	6.5	0.0358209	0.0192024
147846		1628.5	2008.5	1577	1963	4.70746	5.79911
147748		46	45	-6.5	0	N/A	N/A
148430		566.5	309.5	514.5	264.5	1.53582	0.781388
148495		1545.5	418	1493.5	371	4.45821	1.09601
148335		96.5	123	44.5	77	0.132836	0.227474
148208		49.5	45	-4	-1	N/A	N/A
148562	mmu-miR-128-1-5p	48	44	-5.5	-2	N/A	N/A
147715		76.5	53.5	22	7.5	0.0656716	0.0221566
148042		60.5	54	7	7	0.0208955	0.0206795
148332		59.5	49	6	3	0.0179104	0.00886263
147334		67.5	49	13.5	3.5	0.0402985	0.0103397
147722		525.5	779.5	475	735	1.41791	2.17134
147718		63.5	53	9	7.5	0.0268657	0.0221566
148642		527.5	329.5	474	284.5	1.41493	0.840473
148040	mmu-miR-1247-3p	46	43	-7	-3.5	N/A	N/A
147595		56.5	50	4.5	4	0.0134328	0.0118168
147712		115.5	59.5	63	14.5	0.18806	0.042836
148170	mmu-miR-741-5p	44	43	-8.5	-2	N/A	N/A
148580	mmu-miR-134-3p	43	42.5	-8.5	-1.5	N/A	N/A
148110	mmu-miR-3075-3p	47.5	44	-4.5	-0.5	N/A	N/A
148538	mmu-miR-146a-3p	52	45.5	0	0.5	N/A	0.0014771
148091	mmu-miR-3088-5p	46.5	43.5	-5	-1	N/A	N/A
148016		47	44	-4.5	-0.5	N/A	N/A
148459		55.5	46	3.5	1	0.0104478	0.00295421
148612		785	560.5	732.5	515	2.18657	1.52142
148511		52	44.5	-0.5	-0.5	N/A	N/A
148453	mmu-miR-3074-5p	47	45	-7	-1	N/A	N/A
148212	mmu-miR-3103-3p	549.5	284.5	497	238.5	1.48358	0.704579
148530		347	219	295	173	0.880597	0.511078
148517	mmu-miR-3078-5p	44.5	42	-7.5	-4	N/A	N/A
148267	mmu-miR-3082-5p	10966	6069	10913.5	6022.5	32.5776	17.7917
148134	mmu-miR-3067-5p	698.5	983	646	938.5	1.92836	2.77253
148389		1455	1190	1402.5	1143.5	4.18657	3.37814
148484	mmu-miR-3084-3p	1660.5	157	1606	111	4.79403	0.327917
148576		74	58	20.5	11.5	0.061194	0.0339734
148435		63.5	56	10.5	10.5	0.0313433	0.0310192
148329		44	41.5	-10	-4	N/A	N/A
148600		85	45	32	-0.5	0.0955224	N/A
148028	mghv-miR-M1-14-5p	249	197	195.5	152.5	0.583582	0.450517
148555		48.5	43.5	-4	-1	N/A	N/A
148153		84	52	32.5	6.5	0.0970149	0.0192024
148392		43.5	41.5	-8	-3.5	N/A	N/A
148636	mmu-miR-466f	4914.5	5009	4862.5	4965	14.5149	14.6677
148301		251.5	1230	200	1185.5	0.597015	3.50222
146094		44	42	-7.5	-2.5	N/A	N/A
11039		1231	280	1180	236.5	3.52239	0.698671
46592		50	42	-2	-3	N/A	N/A
27565	mmu-miR-423-5p	1277	848.5	1224	802.5	3.65373	2.37075
146147	mmu-miR-1897-5p	3276	3670	3223	3624	9.6209	10.7061
168805		248.5	152	193	107	0.576119	0.3161
168648		1658	1880.5	1605.5	1834	4.79254	5.41802
46474		325	145.5	273.5	99	0.816418	0.292467
168799		57	50	6	4.5	0.0179104	0.0132939
168591		72	74.5	19.5	28	0.058209	0.0827179
168675		111.5	75.5	56	30.5	0.167164	0.0901034
168885		74.5	57	23	12.5	0.0686567	0.0369276
168673		50.5	44	-2.5	-2	N/A	N/A
168814		69	58.5	16.5	13.5	0.0492537	0.0398818
168744		99.5	125.5	46.5	79.5	0.138806	0.23486
168628		47	42.5	-6.5	-3	N/A	N/A
168742		165	286.5	112	240.5	0.334328	0.710487
168933		595	266.5	542.5	222	1.6194	0.655835
168619		1829	1798.5	1777.5	1753.5	5.30597	5.18021
168568		307	91.5	255	47	0.761194	0.138848
168620		46	42	-5.5	-2	N/A	N/A
168954		601.5	613	549	568	1.63881	1.67799
168811		270	55	220	10	0.656716	0.0295421
168801		89	52.5	39	7	0.116418	0.0206795
168697		1185	1340	1132	1294.5	3.3791	3.82422
169333		59	49	7	4	0.0208955	0.0118168
169279		46	40	-8	-5.5	N/A	N/A
169117		69.5	69	17.5	23	0.0522388	0.0679468
169195		43	41	-9	-5	N/A	N/A
168988		43	42	-9	-3.5	N/A	N/A
169151		48.5	49	-6	3.5	N/A	0.0103397
169147		52.5	47	-1	2	N/A	0.00590842
169174		44.5	42	-9	-4	N/A	N/A
169241		53.5	47	-0.5	1.5	N/A	0.00443131
169211		751.5	834.5	698.5	788.5	2.08507	2.32939
169188		622	426	569	381.5	1.69851	1.12703
169336	mmu-miR-17-5p	801.5	1389.5	749.5	1345	2.23731	3.97341
169354		48.5	44.5	-5	0.5	N/A	0.0014771
169090		79	101.5	26.5	57	0.0791045	0.16839
169222		70.5	46.5	18	3	0.0537313	0.00886263
169176		45	43	-5.5	-1	N/A	N/A
169353		240.5	288.5	189.5	244.5	0.565672	0.722304
169193		129	102.5	77	57	0.229851	0.16839
169317		45.5	41.5	-6	-3	N/A	N/A
169032		117.5	58.5	65.5	13.5	0.195522	0.0398818
168966	mmu-miR-28a-5p/mmu-miR-28c	577.5	308.5	525.5	262.5	1.56866	0.77548
168828	mmu-miR-5125	849.5	2552	797.5	2506	2.3806	7.40325
169190		47	43	-5.5	-1.5	N/A	N/A
168830		52.5	43	0	-2.5	N/A	N/A
169175	mmu-miR-3966	65	48.5	13.5	3	0.0402985	0.00886263
168845	mmu-miR-5625-5p	51.5	46	-0.5	0.5	N/A	0.0014771
168694	mmu-miR-5616-5p	169.5	75.5	117.5	30	0.350746	0.0886263
168752	mmu-miR-5627-3p	345	481.5	291.5	435.5	0.870149	1.28656
169412		391.5	372	337.5	326.5	1.00746	0.964549
17608	mmu-miR-425-5p	638.5	1300.5	587.5	1256	1.75373	3.71049
30787	mmu-miR-125b-5p	325.5	254	275.5	207.5	0.822388	0.612999
11159		103.5	124.5	53.5	80.5	0.159701	0.237814
11218	mmu-miR-294-3p	75	121.5	25	78	0.0746269	0.230428
46572	mcmv-miR-m108-2-3p	42.5	40	-7	-4	N/A	N/A
42613		930.5	1076	880.5	1032	2.62836	3.04874
42511	mmu-miR-99a-3p	46	41	-3.5	-3	N/A	N/A
11217	mmu-miR-293-3p	77.5	187.5	25	144	0.0746269	0.425406
46712		149	44	99.5	0.5	0.297015	0.0014771
17541		105	210	52	166	0.155224	0.490399
17596		520	153.5	466	108.5	1.39104	0.320532
28250	mmu-miR-872-5p	45	55.5	-4.5	10	N/A	0.0295421
11084		145	169.5	96	123.5	0.286567	0.364845
17358		2191	3606	2139	3561	6.38507	10.5199
17312	mmu-miR-592-5p	56	48.5	5	3	0.0149254	0.00886263
11171		84	88	31	44	0.0925373	0.129985
42803	mmu-miR-466c-5p	2230	2812	2180.5	2767.5	6.50896	8.17578
46301		43.5	39.5	-9	-6	N/A	N/A
14289	mmu-miR-540-3p	149.5	142	96	98.5	0.286567	0.29099
42524		79.5	64	24.5	21	0.0731343	0.0620384
14301	mmu-miR-361-5p	520.5	246.5	468.5	201	1.39851	0.593796
46689		146	209	95.5	163.5	0.285075	0.483013
46647		44	46	-6.5	1	N/A	0.00295421
23524	mmu-miR-465a-3p/mmu-miR-465b-3p/mmu-miR-465c-3p	50	45.5	0.5	1	0.00149254	0.00295421
42611	mmu-miR-467d-5p	42	40.5	-7	-4	N/A	N/A
42970	mmu-miR-744-3p	50.5	44	0.5	1	0.00149254	0.00295421
27740	mmu-miR-574-5p	1343	1507	1294	1463.5	3.86269	4.32349
46228		732	1153	684	1109.5	2.04179	3.2777
11215	mmu-miR-292a-3p	54	55.5	4.5	11	0.0134328	0.0324963
11246	mmu-miR-434-3p	309.5	256	256	211.5	0.764179	0.624815
17904	mmu-miR-185-3p	705.5	637.5	652.5	592.5	1.94776	1.75037
11273		418	295.5	368	250	1.09851	0.738552
19583		139.5	439	89.5	394.5	0.267164	1.16544
11141		154	231	105	187.5	0.313433	0.553914
42766		49	44	-1.5	1	N/A	0.00295421
17896	mmu-miR-21a-3p	551	643.5	500.5	599	1.49403	1.76957
46501		46.5	41.5	-5.5	-4	N/A	N/A
17272		384.5	491	331	445	0.98806	1.31462
42479		74	237.5	19.5	194	0.058209	0.573117
42965		497	116	447	73	1.33433	0.215657
42913	mmu-miR-345-3p	337	269	281	227	0.838806	0.670606
42683		56.5	48.5	6.5	2.5	0.019403	0.00738552
28450	mmu-miR-291b-5p	56.5	74	6.5	27.5	0.019403	0.0812408
46514		2877	1888.5	2828	1842.5	8.44179	5.44313
42865	mmu-miR-181a-5p	1386.5	918	1336.5	872	3.98955	2.57607
42894	mmu-miR-466e-5p	1268.5	1508.5	1219	1464.5	3.63881	4.32644
42667		103.5	206.5	53	162.5	0.158209	0.480059
10138	mmu-miR-130a-3p	1822	690	1771.5	646.5	5.28806	1.9099
30681	mmu-miR-376c-3p	171	78	120	34	0.358209	0.100443
30831	mmu-miR-804	60	52.5	11.5	8	0.0343284	0.0236337
46381	mmu-miR-1298-5p	45	63.5	-4	18.5	N/A	0.0546529
42523	mmu-miR-26b-3p	62.5	51.5	12.5	7	0.0373134	0.0206795
42892		52	43.5	2.5	-0.5	0.00746269	N/A
42824		51	44	1.5	0	0.00447761	N/A
17606		43.5	42	-6.5	-2	N/A	N/A
42927	mmu-miR-673-3p	335.5	357	284	314	0.847761	0.927622
42861	mmu-miR-466d-3p	179.5	149	127.5	104.5	0.380597	0.308715
46925		53.5	41	3	-3.5	0.00895522	N/A
46832		51.5	42	0.5	-2.5	0.00149254	N/A
42614		308.5	549	257.5	504	0.768657	1.48892
146064		261	355.5	205	312.5	0.61194	0.923191
146091		234	351.5	175.5	309	0.523881	0.912851
42780		68	65	18	18.5	0.0537313	0.0546529
145866		42	39.5	-8	-5	N/A	N/A
46205	SNORD48	6334.5	6557	6284	6512.5	18.7582	19.2393
29138	spike_control_v2_42	625	279	575	234	1.71642	0.691285
146192	mmu-miR-669m-3p	1416.5	943	1367	898	4.0806	2.65288
42802		513	220	463.5	176.5	1.38358	0.521418
145872		46	42.5	-3.5	-1	N/A	N/A
146036		45.5	41.5	-4	-2.5	N/A	N/A
146017	mmu-miR-1953	53.5	53.5	4	9.5	0.0119403	0.028065
28488	spike_control_v2_34	188	81	137.5	37	0.410448	0.109306
145934		61.5	52.5	11.5	7.5	0.0343284	0.0221566
146020		43.5	41.5	-6	-3	N/A	N/A
28098	spike_control_v2_31	303.5	208.5	252.5	164.5	0.753731	0.485968
14258	hsa_negative_control_1	49	45	-2	0.5	N/A	0.0014771
145660		168	257.5	118	214	0.352239	0.632201
145990		72	86	22	41	0.0656716	0.121123
146003		54	59.5	3	14.5	0.00895522	0.042836
145717		52.5	44.5	1.5	-1.5	0.00447761	N/A
145944		448.5	118.5	393.5	75	1.17463	0.221566
145984		76.5	56.5	21	14	0.0626866	0.0413589
145760		452	185	401	141	1.19701	0.416544
146009		104.5	53.5	54.5	8	0.162687	0.0236337
145785		45	42	-5	-3	N/A	N/A
145641	mmu-miR-369-5p	76.5	59	26	14	0.0776119	0.0413589
145842		62.5	87	13.5	42.5	0.0402985	0.125554
146086	mmu-miR-30a-5p	363	271.5	314	227	0.937313	0.670606
145905		95	110.5	45.5	66	0.135821	0.194978
147854		43.5	39	-6	-5	N/A	N/A
147835		43	40	-7	-4	N/A	N/A
147510		474.5	613	423.5	567.5	1.26418	1.67651
147796		63	49	13	4.5	0.038806	0.0132939
147776		174	226.5	124	182.5	0.370149	0.539143
147840		2584.5	2841.5	2534.5	2798	7.56567	8.26588
147901		47.5	44	-5	-0.5	N/A	N/A
147941		46	40.5	-5	-3.5	N/A	N/A
147767		898.5	1314	848	1270	2.53134	3.75185
147832		229.5	127.5	179.5	82.5	0.535821	0.243722
147851		364	927.5	308	882.5	0.919403	2.60709
147706		2094.5	2071	2037.5	2023.5	6.08209	5.97784
147821		46.5	40	-4.5	-3.5	N/A	N/A
147654		80	54.5	25	12	0.0746269	0.0354505
147623		48	45	-3	0	N/A	N/A
147836		280	319.5	230	275.5	0.686567	0.813885
148683		45.5	41.5	-4.5	-3	N/A	N/A
148467		44.5	40.5	-6.5	-3.5	N/A	N/A
14261	spike_control_v1_a	44	45.5	-4.5	2	N/A	0.00590842
147986		61	88	11	44.5	0.0328358	0.131462
148319		145.5	48.5	96	5	0.286567	0.014771
148387		46	41.5	-3	-2	N/A	N/A
148658		45.5	45.5	-4.5	1.5	N/A	0.00443131
148004		103	90.5	52	46.5	0.155224	0.137371
148671		128.5	222.5	77	177.5	0.229851	0.524372
148285		419	388.5	369.5	343	1.10299	1.01329
148466		51.5	43	0.5	-1.5	0.00149254	N/A
148682		760.5	990	710.5	946.5	2.1209	2.79616
148264		48.5	44	-2	0.5	N/A	0.0014771
148640		46	42.5	-4.5	-1	N/A	N/A
148327		213.5	127.5	163.5	84	0.48806	0.248154
147555		47	40	-3.5	-4	N/A	N/A
148486	mmu-miR-3061-3p	45.5	60.5	-4.5	15	N/A	0.0443131
148279	mmu-miR-449a-3p	46.5	41	-3.5	-4.5	N/A	N/A
148035	mmu-miR-3084-5p	185.5	173.5	133.5	129	0.398507	0.381093
148158	mghv-miR-M1-5-3p	79.5	123.5	24.5	80.5	0.0731343	0.237814
148611		84	77.5	33.5	33	0.1	0.0974889
148615	mmu-miR-672-3p	43	41.5	-8	-2.5	N/A	N/A
148012		43.5	40.5	-7	-4	N/A	N/A
148070	mmu-miR-1197-5p	44.5	41	-6	-3	N/A	N/A
148582	mmu-miR-298-3p	47	42	-3	-1.5	N/A	N/A
148528	mmu-miR-196a-1-3p	358	397	308	353.5	0.919403	1.04431
148578	mmu-miR-541-3p	74	258	23.5	214	0.0701493	0.632201
148130	mmu-miR-3079-3p	43.5	40	-6.5	-3.5	N/A	N/A
148258	mmu-miR-3089-5p	47.5	43	-2.5	-1	N/A	N/A
148283	mmu-miR-1199-3p	48	42.5	-1	-1.5	N/A	N/A
148067		44.5	48.5	-6.5	4.5	N/A	0.0132939
148172	mmu-miR-216a-3p	221	571	171	526.5	0.510448	1.55539
148689	mmu-miR-3099-5p	142	134	92	88.5	0.274627	0.261448
148191	mmu-miR-3081-3p	60.5	74	9.5	29.5	0.0283582	0.0871492
148094	mmu-miR-669c-3p	1249.5	783	1200	739.5	3.58209	2.18464
148419	mmu-miR-344c-5p	460	669.5	410.5	625	1.22537	1.84638
148503	mmu-miR-3098-5p	43	40	-7	-3.5	N/A	N/A
148605	mmu-miR-128-2-5p	45.5	43.5	-5	-2	N/A	N/A
148025		44.5	39	-5.5	-5	N/A	N/A
148661	mmu-miR-486a-3p	59	49	8.5	4.5	0.0253731	0.0132939
148429		2627.5	2623.5	2578.5	2578.5	7.69701	7.61743
148407	mmu-miR-871-3p	45	41.5	-4	-1	N/A	N/A
148442		1070.5	1416.5	1020.5	1372	3.04627	4.05318
42499		1210	1303	1159.5	1257.5	3.46119	3.71492
145759	mmu-miR-181c-3p	50	44.5	-1	-1	N/A	N/A
17835	mmu-miR-450a-5p	70.5	65.5	20.5	21.5	0.061194	0.0635155
42732	mmu-miR-532-3p	236.5	340.5	186	297	0.555224	0.8774
145734		44.5	41	-5	-2	N/A	N/A
42493		46	41.5	-3.5	-2.5	N/A	N/A
168878		8322.5	4242	8268.5	4198	24.6821	12.4018
168605		875.5	1538.5	823	1494.5	2.45672	4.41507
168856		43.5	41	-6	-2.5	N/A	N/A
168558		70.5	42	19	-1	0.0567164	N/A
168700		80	114.5	25	70.5	0.0746269	0.208272
168829		43.5	39.5	-7	-4.5	N/A	N/A
168602		67.5	94.5	15.5	50	0.0462687	0.14771
168894		41.5	38	-9.5	-6	N/A	N/A
168918		203	260.5	153	216	0.456716	0.638109
168704		271	389.5	220.5	343.5	0.658209	1.01477
168708	mmu-miR-296-5p	1334	1409	1283.5	1361	3.83134	4.02068
168621		705	369.5	655.5	325	1.95672	0.960118
168670		249	89	199.5	45	0.595522	0.132939
168767		99.5	125.5	50	80	0.149254	0.236337
168594		1653.5	1970.5	1595	1926	4.76119	5.68981
168844		317	734	266.5	690	0.795522	2.0384
168975		134	89.5	83	44	0.247761	0.129985
168570		162.5	74.5	112	30.5	0.334328	0.0901034
168649		42	39	-8	-4.5	N/A	N/A
168786		47	44	-2.5	0.5	N/A	0.0014771
169074		1270	1427	1220	1383.5	3.64179	4.08715
169106		55.5	51.5	4.5	8	0.0134328	0.0236337
169071		74.5	53.5	20	10	0.0597015	0.0295421
168984		40.5	39	-9	-4.5	N/A	N/A
169265		182.5	286.5	133	242.5	0.397015	0.716396
169099		40.5	39.5	-9.5	-4.5	N/A	N/A
169201		61	52.5	9	8.5	0.0268657	0.0251108
169132		332	500.5	276	455.5	0.823881	1.34564
169122		44	41	-6.5	-3	N/A	N/A
169227		464.5	606	414.5	562	1.23731	1.66027
169289		226	136	176.5	93	0.526866	0.274742
169308		382	314	332	270.5	0.991045	0.799114
169282		420.5	543.5	369	496	1.10149	1.46529
169172		193	153	133	108	0.397015	0.319055
169199		761	577.5	711	534	2.12239	1.57755
169034		2986.5	2052.5	2936.5	2007	8.76567	5.9291
169173		85.5	111	32	67.5	0.0955224	0.199409
169231		56.5	56.5	5.5	12	0.0164179	0.0354505
169315		47.5	42	-2.5	-2	N/A	N/A
169005		71	109	21	65	0.0626866	0.192024
168580	mmu-miR-5626-3p	326.5	117.5	277	74	0.826866	0.218612
169246	mmu-miR-5618-5p	91	96	41	52.5	0.122388	0.155096
169291	mmu-miR-5126	52	46	3	3	0.00895522	0.00886263
168888		42.5	39.5	-6.5	-4.5	N/A	N/A
169416		46.5	68.5	-4	25	N/A	0.0738552
168913		238.5	375	189	331	0.564179	0.977843
169060	mmu-miR-3961	962	676.5	912.5	633	2.72388	1.87001
169051	mmu-miR-5120	4058.5	4711	4003.5	4667	11.9507	13.7873
168604		143.5	185.5	91.5	141.5	0.273134	0.418021
28161	mmu-miR-380-5p	50	44.5	2	3	0.00597015	0.00886263
13170		40.5	41.5	-8	-0.5	N/A	N/A
42958		396	556	347	514	1.03582	1.51846
46324		299	783.5	250.5	742	0.747761	2.19202
17433	mmu-miR-679-5p	184.5	153.5	136.5	110.5	0.407463	0.32644
11202	mmu-miR-151-3p	72.5	68	24	25	0.0716418	0.0738552
42939		534	487.5	485	445	1.44776	1.31462
17676	mmu-miR-152-3p	67.5	61.5	20	19	0.0597015	0.05613
17593		46	46	-2	3.5	N/A	0.0103397
46483	mmu-miR-27a-3p	641	58	592	14.5	1.76716	0.042836
46438	mmu-let-7g-5p	1482	1115	1434	1072	4.2806	3.16691
42703	mmu-miR-490-3p	160.5	203.5	112.5	161	0.335821	0.475628
28054	mmu-miR-673-5p	46.5	50.5	-2.5	7.5	N/A	0.0221566
14302	mmu-miR-374b-5p/mmu-miR-374c-5p	439.5	414.5	390	372.5	1.16418	1.10044
17625		75.5	66	26	23.5	0.0776119	0.0694239
27568	mmu-miR-744-5p	237	185	188.5	142	0.562687	0.419498
42478		76.5	42	27	-0.5	0.080597	N/A
42457	mmu-miR-323-5p	45.5	41	-4	-2	N/A	N/A
17589		48.5	44	-2	1.5	N/A	0.00443131
42832		442.5	491	392	448	1.17015	1.32349
42712	mmu-miR-742-5p	243.5	227	195.5	184.5	0.583582	0.545052
42748	mmu-miR-191-3p	46	43	-2.5	0.5	N/A	0.0014771
42807		47	44	-0.5	1	N/A	0.00295421
46462		49.5	47.5	2	4.5	0.00597015	0.0132939
46822		108	113.5	59.5	70.5	0.177612	0.208272
28759	mmu-miR-758-3p	51.5	43.5	3.5	-0.5	0.0104478	N/A
17527	mmu-miR-717	47.5	43	-0.5	-1	N/A	N/A
42496	mmu-miR-181c-5p	63	44.5	15.5	1	0.0462687	0.00295421
10306	mmu-miR-146b-5p	1320	496.5	1272	454	3.79701	1.34121
46982	mmu-miR-466k	65	47	16.5	4	0.0492537	0.0118168
46538		152	89.5	103	46.5	0.307463	0.137371
17882		247	104	197.5	61	0.589552	0.180207
42765	mmu-miR-339-3p	58	98	9.5	55.5	0.0283582	0.163959
46921		2173	852	2124	809.5	6.3403	2.39143
27551		64	46	15	4	0.0447761	0.0118168
42481		46	43	-3.5	0.5	N/A	0.0014771
42864		149.5	177	99.5	134.5	0.297015	0.397341
42504		1433	1114	1383.5	1071	4.12985	3.16396
42897		49.5	52	-0.5	8.5	N/A	0.0251108
42874		319	552	269	508	0.802985	1.50074
42742		51.5	45	1.5	1.5	0.00447761	0.00443131
17490		48.5	44.5	0	2.5	N/A	0.00738552
46565		50	45.5	2	3.5	0.00597015	0.0103397
15619		45	45	-2.5	2	N/A	0.00590842
10943	mmu-miR-136-5p	382	184	334	141.5	0.997015	0.418021
42706	mmu-miR-325-3p	306.5	111.5	258.5	68	0.771642	0.200886
10977	mmu-miR-183-5p	1586.5	1321.5	1538	1277.5	4.59104	3.774
42530	mmu-let-7a-2-3p	362.5	111.5	314.5	68	0.938806	0.200886
42569	mmu-miR-871-5p	140.5	125.5	92.5	82.5	0.276119	0.243722
46639	mmu-miR-467f	872	295.5	824.5	253.5	2.46119	0.748892
10990	mmu-miR-196a-5p	58	46.5	10.5	4	0.0313433	0.0118168
14285	mmu-miR-487b-3p	228	171	179.5	128.5	0.535821	0.379616
27546		47	41.5	-2	-1	N/A	N/A
31026	mmu-miR-101a-3p	1867.5	3906.5	1819	3864	5.42985	11.4151
11040	mmu-miR-29b-3p	446.5	161	397	117.5	1.18507	0.34712
13130		50.5	42	1	-1	0.00298507	N/A
46461	mmu-miR-1224-5p	53	47	5	5	0.0149254	0.014771
11138		86.5	101.5	37.5	58	0.11194	0.171344
46293	mcmv-miR-m21-1	45	42	-3.5	-1	N/A	N/A
28547	mmu-miR-675-5p	102	65	53	22	0.158209	0.0649926
146101		79.5	149.5	29	105	0.0865672	0.310192
145998		73.5	105	22	61	0.0656716	0.180207
146118	mmu-miR-1894-5p	797.5	851.5	749	808.5	2.23582	2.38848
146045		46.5	46.5	-1.5	3.5	N/A	0.0103397
13146		79.5	94	32	52	0.0955224	0.153619
145987		42.5	41	-6	-2.5	N/A	N/A
146111	mmu-miR-767	442	584	394	541	1.17612	1.59823
145933		57	60.5	8.5	18	0.0253731	0.0531758
146058		227.5	148.5	179	106	0.534328	0.313146
145666	SNORD110	1808.5	1117	1760	1074	5.25373	3.17282
146206		158.5	124.5	110.5	82.5	0.329851	0.243722
146026	mmu-miR-1951	54.5	59	6.5	16	0.019403	0.0472674
146098		341.5	213.5	293	171	0.874627	0.50517
146004	mmu-miR-2136	359.5	154.5	310.5	111	0.926866	0.327917
146161		146	83.5	97.5	40.5	0.291045	0.119645
146168		45	43.5	-4.5	0	N/A	N/A
146133	mmu-miR-1936	252.5	138	204	93.5	0.608955	0.276219
146090		2637.5	2598	2589	2555	7.72836	7.54801
29837	spike_control_v2_46	82.5	71	33	28	0.0985075	0.0827179
145870		44	39.5	-5.5	-4	N/A	N/A
145736		259	504	209.5	460	0.625373	1.35894
145721	mmu-miR-875-5p	44.5	40.5	-6	-3.5	N/A	N/A
145693		806	1470	756	1425.5	2.25672	4.21123
145962		50.5	50	2	7	0.00597015	0.0206795
145705	mmu-miR-431-5p	71	59.5	23.5	17.5	0.0701493	0.0516987
145878		143.5	432.5	96	390.5	0.286567	1.15362
145727		55	76.5	6.5	33	0.019403	0.0974889
145637	mmu-miR-187-3p	219.5	436.5	171	394	0.510448	1.16396
145748		41	42	-7	-1	N/A	N/A
145917		192	63	143.5	19.5	0.428358	0.0576071
147193		46	41	-2	-2.5	N/A	N/A
147608		337.5	53.5	289.5	10	0.864179	0.0295421
147872		46.5	42.5	-2	-0.5	N/A	N/A
147938		89	88	41	45.5	0.122388	0.134417
147814		42	39	-7	-3.5	N/A	N/A
147807		2738	447	2689.5	404.5	8.02836	1.19498
147924		47	44.5	-2.5	1.5	N/A	0.00443131
147760		51	48.5	2	5	0.00597015	0.014771
147544		47.5	46.5	-1	3	N/A	0.00886263
147791		1961.5	1778	1912	1734.5	5.70746	5.12408
147810		66	48	16	4.5	0.0477612	0.0132939
147737		71.5	115	23	71.5	0.0686567	0.211226
147830		63.5	58	13	14	0.038806	0.0413589
147671		780.5	962.5	731.5	919	2.18358	2.71492
147802		1411	1253	1363.5	1211.5	4.07015	3.57903
147897		90.5	45	43	3	0.128358	0.00886263
147698		47.5	42.5	-0.5	-0.5	N/A	N/A
148627	mmu-miR-615-5p	283.5	410.5	235	367.5	0.701493	1.08567
148669		58.5	59.5	11	16.5	0.0328358	0.0487445
148687		162	108	113.5	65.5	0.338806	0.193501
10905	spike_control_v1_g	42.5	42	-6	-1	N/A	N/A
148234		571	464	523	420.5	1.56119	1.24225
148677		50.5	45.5	1.5	3	0.00447761	0.00886263
148654	mmu-miR-184-3p	271	59.5	223	16	0.665672	0.0472674
148079		161	92.5	112.5	50.5	0.335821	0.149188
148474		44	42	-5	-0.5	N/A	N/A
148625		2942	2658.5	2893	2615.5	8.63582	7.72674
147640		44.5	43	-4.5	0	N/A	N/A
147599		47	48.5	-1.5	3.5	N/A	0.0103397
147318		56	62	7.5	18.5	0.0223881	0.0546529
147666		51.5	44.5	2	1.5	0.00597015	0.00443131
148186	mmu-miR-152-5p	47	44	-2	0.5	N/A	0.0014771
148021		221.5	449.5	172	406.5	0.513433	1.20089
148131		46.5	43	-3	-1.5	N/A	N/A
148573		43.5	40.5	-6.5	-3	N/A	N/A
148569		181.5	285	134	243	0.4	0.717873
148137	mmu-miR-1193-5p	45	45	-3	3.5	N/A	0.0103397
148359		945	472.5	897.5	430	2.6791	1.27031
148315		122.5	74.5	74.5	31.5	0.222388	0.0930576
148044		534.5	371	486.5	328.5	1.45224	0.970458
148431	mmu-miR-3088-3p	43.5	42.5	-5	-1	N/A	N/A
148056	mmu-miR-299a-3p/mmu-miR-299b-3p	47.5	46	-1	3	N/A	0.00886263
148653	mmu-miR-3474	471	789.5	423	747	1.26269	2.20679
148367	mmu-miR-181b-1-3p	49	40	0	-3	N/A	N/A
148475		42.5	43.5	-5.5	0.5	N/A	0.0014771
148112	mmu-miR-3063-5p	42	40	-6	-2.5	N/A	N/A
148181		59.5	56.5	11	14.5	0.0328358	0.042836
148076	mmu-miR-3103-5p	62	45.5	14	1.5	0.041791	0.00443131
148457	mmu-miR-92b-5p	44.5	43	-5	0	N/A	N/A
148060	mmu-miR-3057-3p	94.5	140	46	97	0.137313	0.286558
148464	mmu-miR-3062-5p	42.5	41.5	-6.5	-2	N/A	N/A
148141	mmu-miR-133b-5p	159	98	109.5	55	0.326866	0.162482
148194	mmu-miR-3108-5p	45	40.5	-4	-3.5	N/A	N/A
148646	mmu-miR-467a-3p	727	183.5	678.5	139.5	2.02537	0.412112
148386	mmu-miR-219b-5p	208	282	159	238.5	0.474627	0.704579
148520		2009	2773.5	1960	2729.5	5.85075	8.06352
148284	mmu-miR-208b-3p	48	43.5	-2	-0.5	N/A	N/A
148537	mmu-miR-3105-3p	45.5	40.5	-2	-1.5	N/A	N/A
11255		67	82	18	40	0.0537313	0.118168
42962		134	153	86	110.5	0.256716	0.32644
29650	mmu-miR-714	50	47	2.5	4	0.00746269	0.0118168
11164		88.5	80	40	37.5	0.119403	0.110783
17886		65	53	17.5	9.5	0.0522388	0.028065
168684		47	45.5	-1	3	N/A	0.00886263
168679		64	60	16	17	0.0477612	0.0502216
168718		50.5	48.5	2.5	5	0.00746269	0.014771
168945	mmu-miR-326-3p	95	89.5	46	47	0.137313	0.138848
168964		555.5	1355	506.5	1313	1.51194	3.87888
168932		55.5	68.5	7	26	0.0208955	0.0768095
168934		397	308.5	348	264	1.03881	0.779911
168600		684.5	1248	635.5	1205	1.89701	3.55982
168726		1417	1505	1367.5	1463	4.08209	4.32201
168795		64.5	53.5	15.5	11	0.0462687	0.0324963
168755		42.5	41.5	-7.5	-1	N/A	N/A
168577		106.5	134.5	57.5	91.5	0.171642	0.27031
168827		40	39	-8.5	-4.5	N/A	N/A
168676		256	141.5	206.5	97.5	0.616418	0.288035
168852		509	222.5	459.5	179	1.37164	0.528804
168611		250.5	73	203	30.5	0.60597	0.0901034
168572		509.5	334.5	461.5	292.5	1.37761	0.864106
168743		44.5	40.5	-4	-2	N/A	N/A
168647		516	1184.5	468	1142.5	1.39701	3.37518
168812		64	43.5	15.5	1	0.0462687	0.00295421
169186		41	41.5	-8	-0.5	N/A	N/A
169118		45.5	46.5	-2.5	2.5	N/A	0.00738552
169320		152.5	127	104.5	83.5	0.31194	0.246677
169321		52	51	4	8.5	0.0119403	0.0251108
169070		522	384.5	474	341.5	1.41493	1.00886
169113		2051.5	2282.5	2002.5	2239.5	5.97761	6.61595
169182		736.5	819	687	776.5	2.05075	2.29394
169036		45.5	41.5	-3	-1	N/A	N/A
169230		362	617	313	574.5	0.934328	1.69719
169157		45	47	-4	3.5	N/A	0.0103397
169000		92	54	43	11	0.128358	0.0324963
169319		1555	928.5	1506	885.5	4.49552	2.61595
168996		44	40.5	-6	-2	N/A	N/A
169064		64	45.5	15	2	0.0447761	0.00590842
169112		47	44.5	-2	0.5	N/A	0.0014771
169169		1284	861.5	1234	817.5	3.68358	2.41507
168987		44.5	42.5	-5	-2	N/A	N/A
169365		51	49.5	2.5	7.5	0.00746269	0.0221566
169160		43	41.5	-4.5	-1.5	N/A	N/A
168992		44.5	40.5	-4	-1.5	N/A	N/A
168654	mmu-miR-5709-5p	78.5	42.5	30	0.5	0.0895522	0.0014771
168713	mmu-miR-5135	1051.5	643.5	1003.5	601.5	2.99552	1.77696
168957	mmu-miR-3073b-5p	41	41	-6.5	-1.5	N/A	N/A
168706	mmu-miR-5129-5p	93	84	45.5	41	0.135821	0.121123
168761	mmu-miR-3965	44.5	43.5	-3.5	0.5	N/A	0.0014771
168842		81.5	75.5	34	32	0.101493	0.0945347
169268	mmu-miR-5112	45	73	-3	30.5	N/A	0.0901034
168936		845.5	535.5	797	493	2.3791	1.45643
46839	mmu-miR-327	47	45	-5	0	N/A	N/A
28769	mmu-miR-450b-5p	46.5	45	-5	-1.5	N/A	N/A
42664	mmu-miR-301b-3p	73.5	92.5	21.5	46.5	0.0641791	0.137371
46340		43.5	44	-8.5	-1.5	N/A	N/A
46627		51	43.5	-2.5	-2.5	N/A	N/A
42750		111.5	64.5	59.5	18.5	0.177612	0.0546529
42717		126.5	80	74	35	0.220896	0.103397
11045		1275.5	757	1223	711	3.65075	2.10044
11274		46.5	44	-6.5	-2	N/A	N/A
42640	mmu-miR-20b-5p	419	162.5	366.5	116.5	1.09403	0.344165
17562		46	42	-7.5	-4.5	N/A	N/A
14189	mmu-miR-302b-5p	65	80.5	11.5	34.5	0.0343284	0.10192
10937	mmu-miR-132-3p	61	64	7	17.5	0.0208955	0.0516987
32731	mmu-miR-190b-5p	212	318.5	158.5	273.5	0.473134	0.807976
46239	mmu-miR-1191a	334.5	266	282	220	0.841791	0.649926
17359		634.5	462	581.5	416	1.73582	1.22895
19016	mmu-miR-217-5p	45.5	40.5	-7.5	-5	N/A	N/A
46684		1310.5	1435.5	1257.5	1390	3.75373	4.10635
46531		50	43.5	-1.5	-2	N/A	N/A
17571		46.5	72	-5	26	N/A	0.0768095
11268		55	48	4	3	0.0119403	0.00886263
17691	mmu-miR-505-3p	412.5	387.5	362	342.5	1.0806	1.01182
46556		53	47	1.5	0.5	0.00447761	0.0014771
27838	mmu-miR-302d-3p	46.5	53	-6	7	N/A	0.0206795
42700		47	44	-5	-1	N/A	N/A
46879	mmu-miR-452-5p	88	50	35.5	3.5	0.10597	0.0103397
17508		59	48	6.5	2	0.019403	0.00590842
42778	mmu-let-7g-3p	50	44.5	-3	-1.5	N/A	N/A
42536	mmu-miR-666-3p	45.5	41.5	-8	-5	N/A	N/A
46835	mmu-miR-483-5p	49.5	45.5	-3	-1	N/A	N/A
17463		178	202	125	156.5	0.373134	0.462334
46944		1017	708	962.5	662	2.87313	1.95569
46860		50.5	47	-3.5	1	N/A	0.00295421
42862		55.5	56.5	2	11	0.00597015	0.0324963
42822	mmu-miR-466g	64.5	45	11.5	-0.5	0.0343284	N/A
46661		54	47	1	2	0.00298507	0.00590842
42541		52.5	43.5	-1	-1.5	N/A	N/A
17749		7382	9165.5	7329.5	9120	21.8791	26.9424
46787	mcmv-miR-M87-1	45.5	43.5	-5	-1.5	N/A	N/A
27540		345	215	293	170	0.874627	0.502216
11058		91.5	103.5	40	58.5	0.119403	0.172821
46422		150.5	74.5	99	28	0.295522	0.0827179
42744	mmu-miR-23a-3p	2308	164.5	2256.5	116.5	6.73582	0.344165
33163	mmu-miR-676-3p	49	49	-2.5	2.5	N/A	0.00738552
14271	mmu-miR-539-5p	54.5	46.5	3.5	-0.5	0.0104478	N/A
42971		78.5	58.5	26.5	12.5	0.0791045	0.0369276
42502	mmu-miR-204-3p	288.5	276	236.5	229	0.70597	0.676514
29872	mmu-miR-340-5p	825	987	772.5	940.5	2.30597	2.77843
46744		47.5	45	-5.5	-1	N/A	N/A
17540	mmu-miR-669b-5p	167	87	113.5	41.5	0.338806	0.1226
11074	mmu-miR-34c-5p	68	62.5	14.5	16.5	0.0432836	0.0487445
46416		120.5	113.5	68.5	67	0.204478	0.197932
46789		67	58.5	13	12.5	0.038806	0.0369276
4390	mmu-miR-7b-5p	50.5	47.5	-2.5	1	N/A	0.00295421
42787		115	123	61.5	76.5	0.183582	0.225997
46331	mcmv-miR-m108-1-5p	151	199	99.5	153	0.297015	0.451994
42522		206	254	152.5	208.5	0.455224	0.615953
17528	mmu-miR-704	46	49.5	-7.5	3.5	N/A	0.0103397
46622		49.5	42	-4	-5	N/A	N/A
17612		47.5	42	-5.5	-4	N/A	N/A
46616		55	44	3.5	-1.5	0.0104478	N/A
146075		98	123	46	77.5	0.137313	0.228951
146181	mmu-miR-1955-5p	58	62	6.5	15	0.019403	0.0443131
146145	mmu-miR-1895	721	1033	671	986	2.00299	2.91285
24226	spike_control_v2_16	61.5	46.5	10.5	0.5	0.0313433	0.0014771
146150	mmu-miR-1905	183	217	131	170	0.391045	0.502216
42650		1268	1101	1215.5	1054	3.62836	3.11374
10991		53	51	1	4	0.00298507	0.0118168
146005		64	102	11	55.5	0.0328358	0.163959
146128	mmu-miR-1982-3p	350.5	380.5	297.5	333.5	0.88806	0.985229
146007	mmu-miR-1969	46	43.5	-7	-3	N/A	N/A
145659	RNU1	586	215	532	169	1.58806	0.499261
17858		1611	1783.5	1557.5	1737	4.64925	5.13146
146085		55.5	49.5	2	3	0.00597015	0.00886263
146188		4322	3398	4267.5	3351.5	12.7388	9.90103
146170	mmu-miR-1902	68.5	72.5	15.5	26.5	0.0462687	0.0782866
146082	mmu-miR-1956	50.5	48.5	-2	3	N/A	0.00886263
46435		9927	7083.5	9873.5	7038	29.4731	20.7917
146218		67.5	73.5	15	27.5	0.0447761	0.0812408
146116		75.5	57.5	22.5	11	0.0671642	0.0324963
145980		49.5	44.5	-5	-1.5	N/A	N/A
145973		1948.5	2131	1895.5	2085.5	5.65821	6.161
145965		112	133	59.5	88.5	0.177612	0.261448
145687		45.5	43	-6.5	-4.5	N/A	N/A
145651		46	42.5	-5.5	-3.5	N/A	N/A
145677	mmu-miR-139-5p	132	68.5	81.5	22.5	0.243284	0.0664697
145633	mmu-let-7d-3p	102.5	93	52	46	0.155224	0.135894
146008	mmu-miR-26b-5p	1338	358.5	1285	312	3.83582	0.921713
145720		54.5	46.5	2	0.5	0.00597015	0.0014771
145643	mmu-miR-382-5p	290.5	449.5	236.5	403.5	0.70597	1.19202
147539		46.5	43	-6	-3.5	N/A	N/A
147861		3577	3870	3524	3824.5	10.5194	11.2984
147910		262	101	209	55	0.623881	0.162482
147864		2438	2425	2384.5	2378	7.11791	7.02511
147895		59.5	55	7.5	9.5	0.0223881	0.028065
147953	mmu-miR-491-5p	63.5	54.5	12	8.5	0.0358209	0.0251108
147817		55.5	51.5	3	6.5	0.00895522	0.0192024
147831		53	46	0	0	N/A	N/A
147629		1553.5	2723	1501	2678	4.4806	7.91137
147898		49	45.5	-4	1	N/A	0.00295421
147833		46	43.5	-7	-2	N/A	N/A
147743		114	116	61.5	71	0.183582	0.209749
147799		50	45	-2	0	N/A	N/A
147763		43.5	41	-8	-5	N/A	N/A
147921		66	106	15.5	58.5	0.0462687	0.172821
148002		58.5	54	7	7.5	0.0208955	0.0221566
148593		73.5	92	21	45	0.0626866	0.132939
147625		48	45.5	-3	-2.5	N/A	N/A
148058		43.5	42.5	-8.5	-3.5	N/A	N/A
148420		1838	171	1785	124	5.32836	0.366322
148434		84.5	49.5	32.5	4	0.0970149	0.0118168
14264	spike_control_v1_c	44	43	-8	-3.5	N/A	N/A
148063		49.5	45.5	-2.5	-0.5	N/A	N/A
148679		2223	1325.5	2169.5	1278	6.47612	3.77548
148382		56.5	43	3	-2.5	0.00895522	N/A
148465		431.5	635.5	378.5	590	1.12985	1.74298
147589		46	45	-6.5	-1	N/A	N/A
147621		82.5	102.5	30.5	58	0.0910448	0.171344
147633		47	43	-4.5	-2.5	N/A	N/A
147957		47	43.5	-5.5	-2.5	N/A	N/A
148380		50	47	-3	1.5	N/A	0.00443131
148080		48	44.5	-4	-2.5	N/A	N/A
148403	mmu-miR-3065-3p	48.5	44	-3.5	-1.5	N/A	N/A
148595	mmu-miR-34a-3p	52	52	0	7	N/A	0.0206795
148581		53.5	46	2	0.5	0.00597015	0.0014771
148292	mmu-miR-3109-3p	56	42.5	4.5	-2.5	0.0134328	N/A
148480	mmu-miR-494-5p	996.5	1751.5	945.5	1706	2.82239	5.03988
148373	mmu-miR-667-5p	48	45.5	-3.5	-0.5	N/A	N/A
148089	mmu-miR-208a-3p	49	46	-3	0	N/A	N/A
148174		60	49	8.5	2.5	0.0253731	0.00738552
148213		46.5	43	-4.5	-3.5	N/A	N/A
148545	mmu-miR-466l-5p	94.5	49.5	42.5	2.5	0.126866	0.00738552
148271		353.5	304	301.5	257.5	0.9	0.760709
148342	mmu-miR-670-3p	139	118.5	86.5	72	0.258209	0.212703
148053		77.5	66	24	19	0.0716418	0.05613
148297	mmu-miR-92a-1-5p	50	44	-3.5	-2.5	N/A	N/A
148075		68.5	50.5	15.5	4.5	0.0462687	0.0132939
148175	mmu-miR-1843a-3p	171.5	53.5	118.5	8	0.353731	0.0236337
148083	mmu-miR-3089-3p	52.5	43.5	0	-2.5	N/A	N/A
148337		413.5	429	360.5	383.5	1.07612	1.13294
148633		427	455	374	409.5	1.11642	1.20975
148564	mmu-miR-18b-3p	1998.5	2120.5	1946.5	2075	5.81045	6.12999
148066		46.5	42	-6.5	-4	N/A	N/A
148294	mmu-miR-217-3p	55.5	55	3.5	9.5	0.0104478	0.028065
148119		106.5	108.5	55.5	63.5	0.165672	0.187592
148468	mmu-miR-677-3p	183	159	131	114	0.391045	0.33678
148215		112	50	60.5	5	0.180597	0.014771
148570	mmu-miR-466n-5p	749.5	355.5	698	310.5	2.08358	0.917282
148395	mghv-miR-M1-12-5p	45	50	-6	4	N/A	0.0118168
19599	mmu-miR-106a-5p	873.5	2899.5	822	2853.5	2.45373	8.42984
13132		99	125.5	48	79.5	0.143284	0.23486
46491	mcmv-miR-m59-2	62	55	9.5	9	0.0283582	0.0265879
32711		44.5	43	-8	-3	N/A	N/A
42629		252.5	90.5	200.5	44.5	0.598507	0.131462
168734		44.5	42.5	-7.5	-3.5	N/A	N/A
46863		295.5	381.5	243	335.5	0.725373	0.991137
168730		255.5	89	202.5	43	0.604478	0.127031
168644		70	56.5	16.5	9.5	0.0492537	0.028065
168770		113.5	69.5	60.5	23.5	0.180597	0.0694239
168890	mmu-miR-1306-5p	1024	1169	972	1122.5	2.90149	3.3161
168877		68.5	54.5	15.5	8.5	0.0462687	0.0251108
168618		96	101.5	44	56	0.131343	0.165436
168855		96	85	43	39.5	0.128358	0.116691
168919		3377	9442	3324.5	9396.5	9.92388	27.7592
168560		56.5	57.5	4.5	12.5	0.0134328	0.0369276
168963		110.5	51.5	58	7	0.173134	0.0206795
168671		46	42.5	-6.5	-2.5	N/A	N/A
168745		4799	5025	4747	4980.5	14.1701	14.7134
168668		3135	3305.5	3083.5	3260	9.20448	9.63072
168839		65.5	48	14	3	0.041791	0.00886263
168917		94	121	42	64.5	0.125373	0.190547
168661		74	97.5	22.5	52	0.0671642	0.153619
168776		239	163.5	187.5	119	0.559701	0.351551
168576		75.5	59.5	23	13	0.0686567	0.0384047
169098		47	60	-5.5	13.5	N/A	0.0398818
169107		51.5	43.5	-1	-2.5	N/A	N/A
169272		654.5	423	600.5	378.5	1.79254	1.11817
169159		100.5	108.5	47.5	62.5	0.141791	0.184638
169023		263.5	312	210.5	266	0.628358	0.78582
169242		53.5	46.5	0	0	N/A	N/A
169194		82	53	28.5	6.5	0.0850746	0.0192024
169311		2342.5	1364	2289.5	1318	6.83433	3.89365
169156		46	47	-6.5	1.5	N/A	0.00443131
169309		46	42.5	-6.5	-2.5	N/A	N/A
169126		85	62	31	16	0.0925373	0.0472674
169083		1073	1116	1020	1070.5	3.04478	3.16248
169247		150	81	97.5	36.5	0.291045	0.107829
169297		45	42.5	-7	-2.5	N/A	N/A
168989		95.5	122	43	77.5	0.128358	0.228951
169092		44.5	42	-7.5	-2	N/A	N/A
169120		2821.5	2958	2769.5	2913	8.26716	8.60561
169256		45.5	45	-6	-2	N/A	N/A
168998		299.5	327	248	278.5	0.740299	0.822747
168982		46	44.5	-5.5	-2.5	N/A	N/A
169419		53	44	1	-2.5	0.00298507	N/A
168596	mmu-miR-5620-3p	1726.5	1622.5	1674	1577.5	4.99701	4.66027
168662	mmu-miR-5132-5p	71.5	64	18	19	0.0537313	0.05613
168617	mmu-miR-5131	1995.5	1862.5	1942.5	1815.5	5.79851	5.36337
169153	mmu-miR-5116	1020	1137	966.5	1090.5	2.88507	3.22157
169415	mmu-miR-187-5p	46.5	44	-7	-2	N/A	N/A
169392		87.5	85.5	34.5	40	0.102985	0.118168
168751	mmu-miR-5122	49.5	47	-3	0.5	N/A	0.0014771
169407		2555	2826.5	2502.5	2780	7.47015	8.2127
42843		48.5	46.5	-4	2	N/A	0.00590842
46617	mmu-miR-1197-3p	50.5	40	0	-4	N/A	N/A
17438	mmu-miR-449c-5p	44	40	-7	-5	N/A	N/A
17626		84	131	34.5	86.5	0.102985	0.255539
42926		56	68.5	6	25	0.0179104	0.0738552
10928	mmu-miR-125a-5p	461.5	630.5	410.5	587	1.22537	1.73412
11154		44.5	40	-5.5	-3.5	N/A	N/A
42953		161.5	295	112.5	251.5	0.335821	0.742984
42746		142	54	92.5	10	0.276119	0.0295421
29529	mmu-miR-369-3p	134	55	84	10.5	0.250746	0.0310192
42782		922.5	1138	873	1094	2.60597	3.23191
11229	mmu-miR-341-3p	217	102.5	168	59	0.501493	0.174298
28251		43	41	-7	-4	N/A	N/A
33902	mmu-miR-128-3p	87	82.5	37.5	39	0.11194	0.115214
42940		48.5	41	-1.5	-2.5	N/A	N/A
42568		117	320.5	66.5	277	0.198507	0.818316
46336		189	222.5	139	178.5	0.414925	0.527326
42791		966.5	1316.5	916	1272.5	2.73433	3.75923
17445		332.5	319	281.5	276	0.840299	0.815362
11083		48.5	44.5	-2	0.5	N/A	0.0014771
32608	mmu-miR-761	183	246	133	202	0.397015	0.59675
46615	mcmv-miR-m01-2-3p	46.5	43	-5	-1	N/A	N/A
42947		46	42.5	-5	-2	N/A	N/A
42615	mmu-miR-135b-3p	46.5	42.5	-5	-1.5	N/A	N/A
46818		44	40.5	-6	-3	N/A	N/A
11000		98.5	141	48	97	0.143284	0.286558
46703		90.5	51.5	40.5	7.5	0.120896	0.0221566
17415		80.5	86	30	42	0.0895522	0.124077
46385		571.5	838.5	521.5	795.5	1.55672	2.35007
28009		85	221.5	36	178	0.107463	0.525849
17315		44	41.5	-5	-1.5	N/A	N/A
17273	mghv-miR-M1-6-3p	120.5	559	71	515.5	0.21194	1.5229
42687	mmu-miR-883b-5p	358.5	273	309	229	0.922388	0.676514
42850	mmu-miR-150-3p	47.5	46	-2	2.5	N/A	0.00738552
46300		53	54.5	2.5	11	0.00746269	0.0324963
46243	mmu-miR-1195	45	40.5	-6	-4	N/A	N/A
46724	mcmv-miR-m108-2-5p.1	45.5	41.5	-4.5	-2	N/A	N/A
31038		48.5	46	-1.5	2.5	N/A	0.00738552
46450		45.5	44	-5.5	0	N/A	N/A
46695		640.5	634	589	590.5	1.75821	1.74446
17624	mmu-miR-532-5p	66.5	190	15.5	146.5	0.0462687	0.432792
11142		62	59	11.5	14	0.0343284	0.0413589
42666		57.5	62	7	17.5	0.0208955	0.0516987
42684	mmu-miR-219a-1-3p	55.5	52.5	4.5	9.5	0.0134328	0.028065
42581		198	262	148.5	217.5	0.443284	0.642541
46223	mmu-miR-1306-3p	50	93.5	0.5	50.5	0.00149254	0.149188
17299		49	42	-0.5	-1.5	N/A	N/A
46347		84	93	34.5	49	0.102985	0.144756
19585	mmu-miR-148b-3p	271	512.5	221.5	469	0.661194	1.38552
46485	mmu-miR-669f-3p	900	883	850	840	2.53731	2.48154
14272	mmu-miR-542-3p	138	60.5	87.5	17.5	0.261194	0.0516987
42651	mmu-miR-880-3p	49.5	43	0.5	-0.5	0.00149254	N/A
11235	mmu-miR-351-5p	117	209.5	67.5	165	0.201493	0.487445
42772		70.5	56.5	21	13	0.0626866	0.0384047
46326		82	129	33	86	0.0985075	0.254062
42773		1008	1123	958	1079.5	2.8597	3.18907
27541		54	47.5	3	3.5	0.00895522	0.0103397
10964		2187.5	1901	2137.5	1857.5	6.3806	5.48744
17332		57.5	57	7	13.5	0.0208955	0.0398818
42507	mmu-miR-202-5p	44	40	-6.5	-4	N/A	N/A
19011	SNORD10	1885.5	171.5	1834.5	128	5.47612	0.378139
146057	mmu-miR-1967	82	92	31	48	0.0925373	0.141802
26160	spike_control_v2_21	360	102	309	58	0.922388	0.171344
24127	spike_control_v2_11	276.5	50	226	6	0.674627	0.0177253
146219		174.5	70.5	124.5	26	0.371642	0.0768095
17848		338.5	376	289	332.5	0.862687	0.982275
42492		50	43	0	-0.5	N/A	N/A
146006		56	53	6.5	9.5	0.019403	0.028065
146198		173	93	124	50	0.370149	0.14771
146078		46.5	51.5	-2.5	8	N/A	0.0236337
146166		45.5	40.5	-4	-2.5	N/A	N/A
146164	mmu-miR-1958	629	410.5	579.5	368	1.72985	1.08715
17748		20986	13904	20936.5	13860.5	62.497	40.9468
146089		497	472.5	448.5	428.5	1.33881	1.26588
13421	spike_control_v2_9	2326	787	2277	743	6.79701	2.19498
146144		57	64	8	20	0.0238806	0.0590842
146154	mmu-miR-1982-5p	51	45	1.5	1.5	0.00447761	0.00443131
13388	spike_control_v2_5	49.5	44.5	-1	1	N/A	0.00295421
146071	mmu-miR-1893	219	286	168	242.5	0.501493	0.716396
145844		810.5	308.5	759.5	265	2.26716	0.782866
145725		798.5	964	748	920.5	2.23284	2.71935
145859	mmu-miR-33-5p	341	71.5	290.5	28	0.867164	0.0827179
105441		44	41	-7	-3.5	N/A	N/A
145827	mmu-miR-200a-5p	43.5	41.5	-6.5	-2	N/A	N/A
145950		359	549.5	309	506	0.922388	1.49483
145732		128	148	78	104	0.232836	0.307238
145821		88	46.5	39	3	0.116418	0.00886263
145889	mmu-miR-196b-5p	66.5	93.5	16.5	50.5	0.0492537	0.149188
145832		68	65.5	18.5	22	0.0552239	0.0649926
147794		196.5	53	147	10	0.438806	0.0295421
147863		50	43.5	0.5	0	0.00149254	N/A
147793		51.5	45	1.5	2	0.00447761	0.00590842
147508		68	55	19	11.5	0.0567164	0.0339734
147829		147.5	99	98	55.5	0.292537	0.163959
147801		46	41	-3.5	-3	N/A	N/A
147554		1048.5	477.5	998.5	433.5	2.9806	1.28065
147826		65.5	62	16	18.5	0.0477612	0.0546529
147803		70.5	91	21	48	0.0626866	0.141802
147537		48	42	-2	-1.5	N/A	N/A
147859		2148.5	2447	2097.5	2402.5	6.26119	7.09749
147795		51	50	0	6	N/A	0.0177253
147673		49	41.5	-1.5	-1.5	N/A	N/A
147884		79	99.5	29.5	56.5	0.0880597	0.166913
147929		54.5	49	4	4.5	0.0119403	0.0132939
147834		384.5	197.5	333.5	154	0.995522	0.454948
148239		161	351.5	111.5	307	0.332836	0.906942
148691		42.5	41	-7.5	-3	N/A	N/A
147376		48	43	-2	-0.5	N/A	N/A
147572		46.5	40	-3	-4	N/A	N/A
148398		100	44	50	1	0.149254	0.00295421
148241		217.5	338	168.5	294	0.502985	0.868538
148147		45.5	39	-4	-4.5	N/A	N/A
148616		6000	4678.5	5950	4635	17.7612	13.6928
148289		48.5	44.5	-1.5	1	N/A	0.00295421
147964		50.5	47	1.5	3.5	0.00447761	0.0103397
148489		42.5	40	-7	-4	N/A	N/A
148038		1449.5	1510	1399.5	1465.5	4.17761	4.32939
148637		64	51	15	8	0.0447761	0.0236337
148388		45.5	40.5	-4.5	-2.5	N/A	N/A
147602		56	48	5	4.5	0.0149254	0.0132939
148534		139	212.5	89.5	169.5	0.267164	0.500739
148143	mmu-miR-466b-5p/mmu-miR-466o-5p	3710	4843.5	3660	4800	10.9254	14.1802
148381		59	67	8	23	0.0238806	0.0679468
148602	mmu-miR-3104-5p	46	40	-4.5	-3	N/A	N/A
148047	mmu-miR-3058-3p	383.5	545	333	500	0.99403	1.4771
148291		610	994.5	559	950	1.66866	2.8065
148146	mmu-miR-3076-3p	109	97.5	59.5	53.5	0.177612	0.15805
148631	mmu-miR-466j	1013.5	800.5	964	756	2.87761	2.23338
148286	mmu-miR-3066-3p	107.5	104	57	60	0.170149	0.177253
148542	mmu-miR-3058-5p	43.5	41	-6	-2	N/A	N/A
148556	mmu-miR-1298-3p	49	42	-0.5	-1	N/A	N/A
148252	mmu-miR-496a-5p	637	1057.5	587	1014.5	1.75224	2.99705
148463		169	145	119.5	102	0.356716	0.301329
148529	mmu-miR-1264-5p	43	40	-6	-3	N/A	N/A
148462		49	50	0	6.5	N/A	0.0192024
148304		62.5	41	13	-2.5	0.038806	N/A
148501		119.5	156.5	70	112.5	0.208955	0.332349
148614	mmu-miR-7a-2-3p	293	147.5	243	103	0.725373	0.304284
148073	mmu-miR-3100-5p	119	144.5	69.5	101	0.207463	0.298375
148563	mmu-miR-701-3p	41	39	-8	-4	N/A	N/A
148114	mmu-miR-26a-2-3p	1038.5	1107	988.5	1063.5	2.95075	3.1418
148521	mmu-miR-466m-5p/mmu-miR-669m-5p	1581.5	1767	1531.5	1723.5	4.57164	5.09158
148436		47.5	44.5	-2.5	1.5	N/A	0.00443131
148460		133	78	83	33.5	0.247761	0.098966
148507		1632	2254	1582.5	2209.5	4.72388	6.52733
148099	mmu-miR-344h-3p	11709	13210	11659.5	13166.5	34.8045	38.8966
148200	mmu-miR-3100-3p	503	541.5	453	497.5	1.35224	1.46972
146158		121	188.5	70.5	144	0.210448	0.425406
42461		3629	4218.5	3578.5	4174	10.6821	12.3309
11155		426.5	709	376	665	1.12239	1.96455
46974	mmu-miR-466l-3p	59.5	49.5	9.5	6	0.0283582	0.0177253
42755		51	49	1.5	5.5	0.00447761	0.0162482
46610	mcmv-miR-M23-1-3p	47.5	42.5	-2.5	-0.5	N/A	N/A
168579		42.5	40.5	-6.5	-3.5	N/A	N/A
168690		53	52	3.5	9	0.0104478	0.0265879
168698		1477	1916.5	1427	1874	4.2597	5.53619
46808		44.5	39.5	-5	-3	N/A	N/A
168843		75.5	53.5	26	10	0.0776119	0.0295421
168732		40.5	38	-9	-5.5	N/A	N/A
168674		1955.5	1982.5	1905.5	1939	5.68806	5.72821
168575		912	1159.5	861.5	1115	2.57164	3.29394
168756		43	39.5	-6	-4	N/A	N/A
168665		100.5	146	51	102	0.152239	0.301329
168862		55.5	65	5	21.5	0.0149254	0.0635155
168943		1320.5	1668	1269.5	1624.5	3.78955	4.79911
168598		1099	1431.5	1048.5	1387	3.12985	4.09749
168940		41	38	-9	-6	N/A	N/A
168735		71	68.5	21.5	25	0.0641791	0.0738552
46762		44	39.5	-6.5	-4.5	N/A	N/A
168642		48.5	43	-1.5	-1	N/A	N/A
168909		658	508	608	463.5	1.81493	1.36928
168872	mmu-miR-24-1-5p	62	51.5	11.5	8	0.0343284	0.0236337
168763		80.5	90	30.5	47	0.0910448	0.138848
169192		47	43.5	-3	0.5	N/A	0.0014771
169019		44	39	-5.5	-5	N/A	N/A
169312		1275	1788	1226	1744	3.6597	5.15214
169299		51.5	52.5	2.5	9	0.00746269	0.0265879
169066		78	42	28.5	-1	0.0850746	N/A
169109		56	42	6.5	-1	0.019403	N/A
169006		48	40	-2	-3	N/A	N/A
169018		54.5	46.5	5.5	3.5	0.0164179	0.0103397
169009		91.5	80	41.5	36.5	0.123881	0.107829
169142		65.5	65.5	15.5	22	0.0462687	0.0649926
169295		64	65.5	15	22	0.0447761	0.0649926
169370		41	45.5	-8	3	N/A	0.00886263
168995		1547.5	254.5	1498	210.5	4.47164	0.621861
168976		128.5	61.5	78	18	0.232836	0.0531758
169016		67	51	17	7.5	0.0507463	0.0221566
169154		1047	1046	997.5	1001.5	2.97761	2.95864
169050		1580.5	1675	1530	1631	4.56716	4.81832
169372		45.5	40	-5.5	-4	N/A	N/A
169133		45.5	42	-5.5	-2	N/A	N/A
169339		67	43	17.5	-0.5	0.0522388	N/A
169148	mmu-miR-5130	50	47.5	-1	5.5	N/A	0.0162482
168865		46	39.5	-4.5	-3.5	N/A	N/A
169352	mmu-miR-5101	105	91	55	47	0.164179	0.138848
169397		46	43.5	-3	1	N/A	0.00295421
168566	mmu-miR-5625-3p	235.5	426	186	382.5	0.555224	1.12999
169405		489.5	902	440	859	1.31343	2.53767
169300	mmu-miR-1231-5p	43.5	40	-5.5	-3	N/A	N/A
168554		68	99.5	18.5	56	0.0552239	0.165436
168780	mmu-miR-3969	46.5	42.5	-3.5	-0.5	N/A	N/A
46210	mmu-miR-1249-3p	1348	1400.5	1300.5	1358	3.88209	4.01182
42543		70	52	22	9.5	0.0656716	0.028065
17431	mghv-miR-M1-8-5p	5177.5	4447.5	5129.5	4405.5	15.3119	13.0148
42923	mmu-miR-30c-5p	1847.5	2805	1799	2762	5.37015	8.15953
11231	mmu-miR-345-5p	987.5	986	938.5	943	2.80149	2.78582
42633		117	224.5	68.5	182	0.204478	0.537666
42808	mmu-miR-874-3p	86	68.5	38.5	26	0.114925	0.0768095
45775		48	41	-0.5	-1.5	N/A	N/A
42967		138.5	99.5	89.5	56	0.267164	0.165436
42518	mmu-miR-465b-5p	938.5	993.5	888.5	951	2.65224	2.80945
17810	mmu-miR-29b-1-5p	493.5	1124.5	445	1081.5	1.32836	3.19498
17353		48	56.5	-1	13.5	N/A	0.0398818
42584		49	47	0	3.5	N/A	0.0103397
42446		114	88.5	65	45.5	0.19403	0.134417
42608		49	46.5	0.5	3.5	0.00149254	0.0103397
46434	mcmv-miR-m59-1	43	44	-6.5	0	N/A	N/A
10975	mmu-miR-182-5p	356	310.5	307	267.5	0.916418	0.790251
17437		111.5	80	61.5	35.5	0.183582	0.104874
19601	mmu-miR-211-5p	680.5	1005.5	631.5	962.5	1.88507	2.84343
46356		174.5	77.5	125	33.5	0.373134	0.098966
33596	mmu-miR-126a-5p	893.5	114	844.5	71.5	2.5209	0.211226
29190	mmu-miR-708-5p	69	61	21	19	0.0626866	0.05613
33116		200	259	151	216	0.450746	0.638109
14962		47	44	-1.5	0.5	N/A	0.0014771
17946	mmu-miR-192-3p	45.5	46.5	-3.5	4	N/A	0.0118168
42709	mmu-miR-743b-5p	421	484.5	371.5	442	1.10896	1.30576
17563		72	65.5	23.5	23	0.0701493	0.0679468
17623		74	86.5	25.5	43	0.0761194	0.127031
17465	mmu-miR-678	391.5	360	343	317	1.02388	0.936484
42456	mmu-miR-598-3p	47.5	44	-2	1.5	N/A	0.00443131
11121		58	57.5	9	14.5	0.0268657	0.042836
46929		563	569	514	526	1.53433	1.55391
42663		72	48	22.5	5	0.0671642	0.014771
42883	mmu-miR-883b-3p	150.5	49.5	101.5	6.5	0.302985	0.0192024
10988	mmu-miR-194-5p	68	265	18	223	0.0537313	0.658789
14854		50	43.5	0	0	N/A	N/A
42816	mmu-miR-700-3p	45.5	43	-5.5	-1	N/A	N/A
32946	mmu-miR-486a-5p/mmu-miR-486b-5p	4333	3753.5	4283.5	3710.5	12.7866	10.9616
46322	mmu-miR-669g	179	137	129.5	93.5	0.386567	0.276219
46698		852.5	890.5	802.5	846	2.39552	2.49926
46735		47	42	-4.5	-3	N/A	N/A
46479		401	329	353	286.5	1.05373	0.846381
28979	mmu-miR-670-5p	513	526.5	465	484	1.38806	1.42984
31076		46	43.5	-3	0	N/A	N/A
42557		43.5	46.5	-4.5	4	N/A	0.0118168
27537		74.5	78	25.5	35	0.0761194	0.103397
42631	mmu-miR-186-3p	1123.5	1742	1075.5	1699	3.21045	5.0192
17525	mmu-miR-682	48	42.5	0	-0.5	N/A	N/A
11225	mmu-miR-322-3p	42.5	41.5	-5.5	-1	N/A	N/A
42553	mmu-miR-216a-5p	62.5	53	14	9.5	0.041791	0.028065
42546	mmu-miR-511-5p	46.5	44.5	-2.5	2	N/A	0.00590842
42544		55	44	6	1	0.0179104	0.00295421
11253	mmu-miR-467d-3p	155	81.5	105	38.5	0.313433	0.113737
42595	mmu-miR-291a-3p	46.5	49.5	-2.5	6	N/A	0.0177253
32891		70.5	68	21.5	25	0.0641791	0.0738552
42763		72.5	86	23.5	44	0.0701493	0.129985
11249	mmu-miR-463-5p	46	43	-3.5	-1	N/A	N/A
11245	mmu-miR-433-5p	411	343	361	299	1.07761	0.883309
42836	mmu-miR-302c-5p	66.5	60	17	15.5	0.0507463	0.0457903
31867	mmu-miR-145a-3p	99.5	166.5	49.5	122	0.147761	0.360414
27821	spike_control_v2_26	100	77.5	50	33.5	0.149254	0.098966
27291	spike_control_v2_22	371.5	110	321.5	65.5	0.959701	0.193501
146165		193	107.5	144.5	65	0.431343	0.192024
146130	mmu-miR-1946a	48	50	-0.5	7.5	N/A	0.0221566
145996		2360.5	3631	2313.5	3588.5	6.90597	10.6012
146119	mmu-miR-1982-3p	91	115.5	42.5	72	0.126866	0.212703
13367	spike_control_v2_3	69	68	20.5	25.5	0.061194	0.0753323
146012	mmu-miR-1949	134.5	59.5	86.5	16.5	0.258209	0.0487445
146210		138.5	58.5	90.5	15.5	0.270149	0.0457903
146096		73.5	120	26	78	0.0776119	0.230428
13186	spike_control_v2_2	118	64	69.5	21	0.207463	0.0620384
146223		108	109	59.5	66.5	0.177612	0.196455
146151		42.5	44.5	-5.5	2	N/A	0.00590842
145868		40.5	42.5	-8	-0.5	N/A	N/A
146173		44.5	43	-4	0	N/A	N/A
29544	spike_control_v2_44	557.5	633	508.5	589	1.51791	1.74003
17932		73.5	107	23	63	0.0686567	0.186115
146018	mmu-miR-1933-5p	47.5	51	-1.5	8	N/A	0.0236337
146155	mmu-miR-2137	566.5	760	517.5	716	1.54478	2.11521
146047	mmu-miR-1962	76.5	58	27	13	0.080597	0.0384047
146136		55	44	5.5	0	0.0164179	N/A
145852	mmu-miR-210-3p	122.5	390	72	345.5	0.214925	1.02068
145644		81	50.5	30.5	6	0.0910448	0.0177253
145742		56.5	46	7.5	4.5	0.0223881	0.0132939
145928		1544.5	720.5	1496	678	4.46567	2.00295
145915		189	218.5	141	176.5	0.420896	0.521418
145750		44	41.5	-4.5	-0.5	N/A	N/A
145981		125	63.5	76.5	21	0.228358	0.0620384
145634	mmu-miR-132-5p	60.5	51	12.5	8	0.0373134	0.0236337
145847		406	453	358	410.5	1.06866	1.2127
147954		143	192	95	149.5	0.283582	0.441654
147902		47	46	-1	3	N/A	0.00886263
147994	mmu-miR-669d-5p	7011.5	6532.5	6963.5	6490	20.7866	19.1728
147751		1873	1875.5	1823.5	1832	5.44328	5.41211
147825		230.5	238.5	181	194.5	0.540299	0.574594
147979		46.5	46	-2.5	3.5	N/A	0.0103397
147532		127	427.5	77.5	384	0.231343	1.13442
147808		42.5	42	-7	-1.5	N/A	N/A
147540		75	73.5	25.5	31	0.0761194	0.0915805
147828		52	46.5	3	2.5	0.00895522	0.00738552
147878		48	44.5	-1	1	N/A	0.00295421
147564		43.5	41	-6	-3	N/A	N/A
147614		780	1192.5	730.5	1148.5	2.1806	3.39291
147822		45	44	-4	2	N/A	0.00590842
147780		43.5	43.5	-4.5	2	N/A	0.00590842
148351		56	49.5	8	6.5	0.0238806	0.0192024
148597		675.5	879	626.5	836	1.87015	2.46972
147511		69.5	68	18	23	0.0537313	0.0679468
148454		55	44	7	1.5	0.0208955	0.00443131
147486	mmu-miR-421-5p	43.5	42	-5	-0.5	N/A	N/A
148282		1421	1615.5	1372.5	1572.5	4.09701	4.64549
147949	mmu-miR-101b-5p	44	44	-4.5	1	N/A	0.00295421
148039		56	42	8	-1	0.0238806	N/A
148601		42.5	40	-6.5	-3	N/A	N/A
148471		373.5	673.5	324.5	630	0.968657	1.86115
147638		46.5	46.5	-3	3	N/A	0.00886263
147600		6204.5	4883	6154.5	4840.5	18.3716	14.2999
147707		47	44.5	-2	1	N/A	0.00295421
148371		914	861.5	864	819	2.5791	2.4195
148061	mmu-miR-153-5p	45.5	40.5	-4	-3	N/A	N/A
148088	mghv-miR-M1-13-3p	44.5	41.5	-6	-2.5	N/A	N/A
148209	mghv-miR-M1-11-5p	47	44	-3.5	1	N/A	0.00295421
148227	mmu-miR-1251-3p	58.5	51.5	8.5	7	0.0253731	0.0206795
148280		331	179	282	137	0.841791	0.404727
148277		42.5	42	-6	-0.5	N/A	N/A
148355	mmu-miR-3077-3p	185.5	152	137	110	0.408955	0.324963
148443	mmu-miR-19b-2-5p	46	45.5	-2	2.5	N/A	0.00738552
148548	mmu-miR-3090-3p	52.5	52	4	9	0.0119403	0.0265879
148539		340.5	253.5	292	210	0.871642	0.620384
148190	mmu-miR-3091-3p	53.5	43.5	5	1	0.0149254	0.00295421
148437	mmu-miR-3086-3p	171	165	123	122.5	0.367164	0.361891
148497		57.5	53.5	9	10.5	0.0268657	0.0310192
148400		42	41.5	-6	-1	N/A	N/A
148248	mmu-miR-344e-3p	282	105	233	63	0.695522	0.186115
148163	mmu-miR-3061-5p	44	42.5	-5	-0.5	N/A	N/A
148045	mmu-miR-3094-3p	77	93	27.5	50	0.0820896	0.14771
148192	mmu-miR-421-3p	74	68	25	24.5	0.0746269	0.0723781
148369		225	174.5	175	131.5	0.522388	0.388479
148433	mmu-miR-466i-5p	13067.5	21214	13018.5	21170.5	38.8612	62.5421
148424	mmu-miR-201-3p	247	242	198	198.5	0.591045	0.586411
148198	mmu-miR-653-3p	582.5	371	533.5	327	1.59254	0.966027
148399		42	44	-8.5	1.5	N/A	0.00443131
148487	mmu-miR-1934-3p	49.5	49.5	0	6.5	N/A	0.0192024
148629		62	55.5	12.5	11.5	0.0373134	0.0339734
148169	mmu-miR-1188-3p	766	868	716.5	823.5	2.13881	2.43279
148506		43	41	-5.5	-2	N/A	N/A
46264		63.5	60	15	18	0.0447761	0.0531758
14312		39	41	-9.5	-1.5	N/A	N/A
17290	mghv-miR-M1-7-3p	268	294	218.5	251.5	0.652239	0.742984
42619	mmu-miR-709	125.5	81	77	38.5	0.229851	0.113737
42738	mmu-miR-340-3p	196.5	125.5	147.5	82.5	0.440299	0.243722
168631		49.5	55.5	1	13.5	0.00298507	0.0398818
168952		57	55.5	9	12.5	0.0268657	0.0369276
168564		59.5	49	11	6.5	0.0328358	0.0192024
168595		137	84	88.5	41	0.264179	0.121123
168622		45.5	43	-3	0.5	N/A	0.0014771
168571		57.5	61	8.5	18.5	0.0253731	0.0546529
168727		3534.5	1636	3485	1592.5	10.403	4.70458
168951		343.5	148.5	294.5	104.5	0.879104	0.308715
168800		43.5	40	-5	-3	N/A	N/A
168567		44.5	48	-5	5	N/A	0.014771
168748		60.5	62	11	18	0.0328358	0.0531758
168655		55.5	49.5	6.5	6	0.019403	0.0177253
168725		181.5	293	132.5	249.5	0.395522	0.737075
168691		65	83.5	15.5	40.5	0.0462687	0.119645
168961		46.5	40.5	-3.5	-4	N/A	N/A
168626		46	44.5	-3	1.5	N/A	0.00443131
168900		45	45.5	-2	2.5	N/A	0.00738552
168736		125	76	76.5	33	0.228358	0.0974889
168971		52	53	3.5	10.5	0.0104478	0.0310192
168875		118	83.5	69.5	40.5	0.207463	0.119645
168999		2763.5	2561	2715	2518	8.10448	7.4387
169139		45.5	49.5	-3.5	6.5	N/A	0.0192024
169218		1139.5	467	1091.5	424	3.25821	1.25258
169101		59.5	85	11	42	0.0328358	0.124077
169119		42	42	-6.5	-1.5	N/A	N/A
169367		91	75	43	32	0.128358	0.0945347
169087		77.5	86.5	29	43.5	0.0865672	0.128508
169081		345.5	376	296.5	332.5	0.885075	0.982275
169033		366.5	237.5	317.5	193.5	0.947761	0.57164
169027		42	39	-7	-4.5	N/A	N/A
169004		44	41	-5	-2.5	N/A	N/A
169055		70.5	63	21.5	19.5	0.0641791	0.0576071
169255		44	43.5	-5.5	0	N/A	N/A
169359		90	68	41	25	0.122388	0.0738552
169141		88.5	104	38.5	61	0.114925	0.180207
169048		61	48.5	11	4.5	0.0328358	0.0132939
168997		54.5	46	5.5	1.5	0.0164179	0.00443131
169273		43	40.5	-5.5	-1.5	N/A	N/A
169303		79	81	30.5	39.5	0.0910448	0.116691
169138		56.5	59	8	16.5	0.0238806	0.0487445
168556		522	432.5	473	389.5	1.41194	1.15066
169104	mmu-miR-5099	232	423.5	183.5	380	0.547761	1.1226
169290	mmu-miR-5617-5p	44.5	45	-3.5	2.5	N/A	0.00738552
169146	mmu-miR-1929-3p	42.5	42.5	-5.5	0	N/A	N/A
169420	mmu-miR-193b-5p	61	56.5	13	13.5	0.038806	0.0398818
169403		1326.5	739	1278.5	696	3.81642	2.05613
169408	mmu-miR-181d-5p	306.5	425	257.5	382.5	0.768657	1.12999
168762	mmu-miR-3964	474.5	372	426	329.5	1.27164	0.973412
17313	mmu-miR-297b-5p	188.5	95.5	138.5	49.5	0.413433	0.146233
42576	mmu-miR-342-5p	1262.5	657	1211	610.5	3.61493	1.80355
46869		190	225.5	138	179.5	0.41194	0.530281
46429		97	58	44.5	12	0.132836	0.0354505
42933		886.5	287	833.5	240	2.48806	0.70901
11004	mmu-miR-203-3p	251	203	198	156.5	0.591045	0.462334
19588		166.5	285	114.5	239	0.341791	0.706056
46732		692	487.5	638	441.5	1.90448	1.30428
29328		48.5	43	-5	-3	N/A	N/A
42574	mmu-miR-467e-5p	370.5	255.5	317	209.5	0.946269	0.618907
46802		9738	9130	9685	9084.5	28.9104	26.8375
42622		47.5	43.5	-6	-2	N/A	N/A
42907	mmu-miR-598-5p	51	49	-2	3.5	N/A	0.0103397
46404		84	61.5	31	17	0.0925373	0.0502216
17875		317.5	366.5	262.5	322.5	0.783582	0.952733
42835	mmu-miR-16-1-3p	510	287.5	457	242.5	1.36418	0.716396
42916	mmu-miR-471-5p	115	109	62	65	0.185075	0.192024
42572	mmu-miR-154-3p	60.5	48.5	6.5	3	0.019403	0.00886263
33177	mmu-miR-672-5p	81	81	29	35	0.0865672	0.103397
42646	mmu-miR-878-3p	45.5	43	-6.5	-2.5	N/A	N/A
17378	mmu-miR-698-3p	95.5	91	44.5	44.5	0.132836	0.131462
29577		57	46.5	5.5	-0.5	0.0164179	N/A
46625		53.5	49	2	2	0.00597015	0.00590842
10995	mmu-miR-199a-3p/mmu-miR-199b-3p	365.5	47.5	313	0.5	0.934328	0.0014771
42880		1214	573	1161.5	527	3.46716	1.55687
27549		46	43.5	-7	-3	N/A	N/A
17552		484.5	615.5	432	570	1.28955	1.6839
42915		67	51.5	13.5	4.5	0.0402985	0.0132939
11182	mmu-miR-98-5p	619.5	549	566	502	1.68955	1.48301
27536	mmu-miR-190a-5p	68.5	67	15	21.5	0.0447761	0.0635155
42837		51.5	46	-2	0	N/A	N/A
46788		3430.5	3560.5	3377.5	3514.5	10.0821	10.3826
11061		63	45.5	9.5	0	0.0283582	N/A
17349		514.5	410	462	364	1.3791	1.07533
42647		54	47.5	1.5	1.5	0.00447761	0.00443131
16681	mmu-miR-721	445.5	263	393	217.5	1.17313	0.642541
46766		46	43	-6.5	-2	N/A	N/A
42642		51	45	-2	0	N/A	N/A
46320	mmu-miR-31-3p	46.5	44	-5.5	-0.5	N/A	N/A
11065	mmu-miR-335-5p	264.5	58	212	12.5	0.632836	0.0369276
10925	mmu-miR-10b-5p	3396	4492	3344.5	4448	9.98358	13.1403
42830	mmu-miR-302a-5p	46.5	45.5	-5	-1	N/A	N/A
46872		186.5	107	135.5	60.5	0.404478	0.17873
21702		330	1180.5	278.5	1134	0.831343	3.35007
46246		46	44.5	-6	-2	N/A	N/A
42594	mmu-miR-453	53	48.5	0	3	N/A	0.00886263
42946	mmu-miR-486a-3p/mmu-miR-486b-3p	58	48	6.5	1	0.019403	0.00295421
46640		268.5	91.5	216.5	45	0.646269	0.132939
42670	mmu-miR-500-3p	181.5	176	128.5	129	0.383582	0.381093
11022	mmu-miR-221-3p	702.5	302	649.5	255.5	1.93881	0.754801
30768	mmu-miR-674-5p	115.5	75.5	62.5	29.5	0.186567	0.0871492
42627	mmu-miR-212-3p	117.5	60.5	65	14	0.19403	0.0413589
45745		103.5	84.5	51.5	39	0.153731	0.115214
10936	mmu-miR-130b-3p	149	129	96	83.5	0.286567	0.246677
42555		544	572	490.5	526.5	1.46418	1.55539
17851	mmu-miR-200c-5p	69	65.5	15	20.5	0.0447761	0.0605613
42906		921	989	868.5	944	2.59254	2.78877
42730	mmu-miR-423-3p	327	252	274.5	206	0.819403	0.608567
42489	mmu-miR-467c-5p	121	61.5	68.5	15.5	0.204478	0.0457903
17825	mmu-miR-338-5p	175	161	122.5	115	0.365672	0.339734
146027	mmu-miR-1964-3p	47	45	-5	-1	N/A	N/A
146109		46.5	62	-5	18	N/A	0.0531758
19004		20481.5	19784	20430.5	19737.5	60.9866	58.3087
146221	mmu-miR-669c-5p	5730	8343.5	5680	8298.5	16.9552	24.5155
11279	RNU6-1_RNU6-2	1111	832	1060	786.5	3.16418	2.32349
17955		200	127	147.5	82	0.440299	0.242245
27833	spike_control_v2_27	225.5	56.5	173	11	0.516418	0.0324963
13389	spike_control_v2_6	90	43	37	-3	0.110448	N/A
146104		47	43	-6.5	-4	N/A	N/A
24163	spike_control_v2_13	163.5	50.5	110.5	3.5	0.329851	0.0103397
29564	spike_control_v2_45	208	50.5	154.5	5	0.461194	0.014771
146046		49.5	44	-4	-1	N/A	N/A
19606	SNORD12	95	52	41.5	6.5	0.123881	0.0192024
146196		143.5	150	90	104.5	0.268657	0.308715
146015		49.5	45	-4	-0.5	N/A	N/A
145991		967.5	729.5	913	684	2.72537	2.02068
42839	mmu-miR-135a-5p	111	91	58.5	45.5	0.174627	0.134417
146103		1042.5	1078	988.5	1032.5	2.95075	3.05022
28444	spike_control_v2_33	275	70.5	221.5	25	0.661194	0.0738552
146149		53	47	0.5	1	0.00149254	0.00295421
145686		45.5	42.5	-6	-3	N/A	N/A
145819		164	96	112	50.5	0.334328	0.149188
146076		491	596.5	439	552	1.31045	1.63072
145703		52.5	52	2.5	6.5	0.00746269	0.0192024
145724		103.5	97.5	54	51.5	0.161194	0.152142
145753	mmu-miR-484	2414	2492	2363.5	2446	7.05522	7.226
145974	mmu-miR-200b-5p	50.5	45	-1.5	-1.5	N/A	N/A
145839		138.5	197	85.5	151	0.255224	0.446086
145826		3980.5	3997.5	3927	3950.5	11.7224	11.6706
145976		86	87	32.5	40	0.0970149	0.118168
147998		48.5	44.5	-5	-1	N/A	N/A
147816		59	49.5	5.5	4	0.0164179	0.0118168
147819		102.5	108	48.5	62	0.144776	0.183161
147871		3145	2730.5	3091	2685	9.22687	7.93205
147683		50.5	49	-3	3.5	N/A	0.0103397
147809		185.5	152	132	106.5	0.39403	0.314623
147990		8583.5	7966.5	8529.5	7922.5	25.4612	23.4047
147512		740.5	154	687.5	109	2.05224	0.322009
147912		48	44	-3.5	-1.5	N/A	N/A
147805		152.5	172	99	127	0.295522	0.375185
147913		25084	12608	25031.5	12563	74.7209	37.1137
147812		9005	3199.5	8953	3154.5	26.7254	9.31905
147852		46.5	44.5	-4.5	-0.5	N/A	N/A
147882		49.5	44	-2.5	-1	N/A	N/A
147866		90	45.5	39	1	0.116418	0.00295421
147786		59	69.5	7.5	22	0.0223881	0.0649926
148619		312.5	432.5	260.5	386	0.777612	1.14032
10907	spike_control_v1_h	46.5	45.5	-6	-1	N/A	N/A
148384		46.5	43	-6	-4.5	N/A	N/A
148085		117	53	64.5	6	0.192537	0.0177253
148188		48	44	-5.5	-2.5	N/A	N/A
147280		65	49.5	12	3.5	0.0358209	0.0103397
147469		45.5	44.5	-8	-2	N/A	N/A
147779		44	42	-9.5	-4	N/A	N/A
148590		46.5	42.5	-6	-2.5	N/A	N/A
148065		327	241.5	275	196	0.820896	0.579025
147386	mmu-miR-212-5p	52	47.5	-1.5	2	N/A	0.00590842
148402		231.5	92.5	178	47.5	0.531343	0.140325
148628		47.5	43.5	-6	-1.5	N/A	N/A
148064		76.5	85	24.5	39.5	0.0731343	0.116691
148317		61	53.5	7	8.5	0.0208955	0.0251108
148571	mmu-miR-344e-5p/mmu-miR-344h-5p	45.5	42.5	-6.5	-2.5	N/A	N/A
148522	mmu-miR-412-5p	44	41	-8	-4	N/A	N/A
148249	mghv-miR-M1-6-5p	1392.5	1250.5	1341	1206.5	4.00299	3.56425
148036	mghv-miR-M1-3-5p	174.5	67.5	123	23.5	0.367164	0.0694239
148020	mmu-miR-3078-3p	592	541.5	540.5	494.5	1.61343	1.46086
148310	mmu-miR-3094-5p	52	44.5	0	-1	N/A	N/A
148105	mmu-miR-3106-3p	46	43	-6.5	-3	N/A	N/A
148187	mmu-miR-410-5p	361	221	309	173.5	0.922388	0.512555
148690	mmu-miR-466d-5p	1864	935.5	1811	889.5	5.40597	2.62777
148041	mmu-miR-344g-3p	46	45	-5.5	-1.5	N/A	N/A
148129		48	45	-4.5	-2.5	N/A	N/A
148218	mghv-miR-M1-11-3p	1171	1130.5	1117.5	1083.5	3.33582	3.20089
148647	mmu-miR-3470b	363	104	309.5	57.5	0.923881	0.169867
148561	mmu-miR-547-5p	71.5	57.5	17.5	11.5	0.0522388	0.0339734
148591		538	395.5	484.5	349.5	1.44627	1.0325
148411	mmu-miR-215-3p	126	75	73	29	0.21791	0.0856721
148010	mghv-miR-M1-10-5p	87	88.5	33.5	43.5	0.1	0.128508
148100	mmu-miR-1947-3p	473.5	461	420	416	1.25373	1.22895
148148	mmu-miR-3057-5p	60	46.5	8	0	0.0238806	N/A
148415	mmu-miR-668-5p	134	127	79.5	81.5	0.237313	0.240768
148598	mmu-miR-466o-3p	53	42	-1	-3	N/A	N/A
148390		52.5	43.5	1	-2	0.00298507	N/A
148254	mmu-miR-194-1-3p	153	114	100.5	69	0.3	0.20384
148370	mmu-miR-466n-3p	96.5	146	45	100	0.134328	0.295421
148177	mmu-miR-344f-5p	49	43	-3	-2	N/A	N/A
148404		307	284	255	239.5	0.761194	0.707533
148341		47.5	45	-3	-1.5	N/A	N/A
11144		164	74	113	27.5	0.337313	0.0812408
11037		79.5	78.5	27.5	32	0.0820896	0.0945347
42774		1061.5	1016	1009	970.5	3.01194	2.86706
17425	mmu-miR-467b-5p	103.5	76.5	51.5	30.5	0.153731	0.0901034
146083	mmu-miR-1906	46.5	43	-6.5	-3	N/A	N/A
168646		1628.5	1554.5	1574.5	1507.5	4.7	4.45347
168958		114.5	69	62	23.5	0.185075	0.0694239
168677		1146.5	1114	1093	1068	3.26269	3.1551
168808		46	44	-7.5	-1.5	N/A	N/A
168796		297.5	104	244	57.5	0.728358	0.169867
168625		67.5	55.5	13.5	9	0.0402985	0.0265879
168593		280.5	291	226.5	245	0.676119	0.723781
168632		56.5	53.5	4	8.5	0.0119403	0.0251108
168898		79.5	91	25.5	45.5	0.0761194	0.134417
168559		145	107	92	62	0.274627	0.183161
168765		56.5	48	3.5	3.5	0.0104478	0.0103397
168849		103.5	97.5	51	51.5	0.152239	0.152142
168614		144	76	91.5	31	0.273134	0.0915805
168683		131	83	80	39	0.238806	0.115214
168790		758	605.5	706.5	560	2.10896	1.65436
168806		72	54.5	21	9	0.0626866	0.0265879
168924		45	42.5	-5.5	-4	N/A	N/A
168891		56	45.5	5	0	0.0149254	N/A
168928		110.5	204	58	158.5	0.173134	0.468242
168702		246.5	201.5	195.5	155	0.583582	0.457903
169080		53.5	45.5	1.5	-2.5	0.00447761	N/A
169056		451.5	341	398.5	294.5	1.18955	0.870015
169253		56	47.5	2.5	1.5	0.00746269	0.00443131
169022		302	226.5	250	180.5	0.746269	0.533235
169266		93	75.5	39.5	29	0.11791	0.0856721
169334		48	42.5	-5	-3	N/A	N/A
169262		110	54.5	57	8.5	0.170149	0.0251108
169079		125.5	94	72.5	48	0.216418	0.141802
169213		171	95	118	50	0.352239	0.14771
169355		1163.5	1149	1111	1103.5	3.31642	3.25997
169238		121	74	69	29	0.20597	0.0856721
169363		141.5	342	89	297	0.265672	0.8774
169061		43.5	41.5	-8.5	-3.5	N/A	N/A
169082		140	72	88.5	27	0.264179	0.0797637
169096		426.5	513.5	374	468.5	1.11642	1.38405
169304		44.5	42.5	-7	-2	N/A	N/A
169171		402.5	308	351.5	262.5	1.04925	0.77548
169356		94.5	49.5	44	3	0.131343	0.00886263
169084		49	44.5	-2.5	-1.5	N/A	N/A
169020		91	69	39	23	0.116418	0.0679468
169331	mmu-miR-5104	46.5	47.5	-6	0.5	N/A	0.0014771
169344	mmu-miR-3473b	54	48	1.5	2.5	0.00447761	0.00738552
169025	mmu-miR-5620-5p	55	50.5	2	4	0.00597015	0.0118168
168777	mmu-miR-5615-5p	53.5	45.5	0.5	-0.5	0.00149254	N/A
169414		46.5	43.5	-7	-3	N/A	N/A
168826	mmu-miR-5624-5p	1420.5	282	1366	235.5	4.07761	0.695716
169399		268.5	302	215	255.5	0.641791	0.754801
169008		321	298.5	267.5	253	0.798507	0.747415
169105	mmu-miR-3963	12792	10331.5	12738.5	10285.5	38.0254	30.3855
42494	mmu-miR-712-3p	1347.5	1602.5	1296.5	1558.5	3.87015	4.60414
17418		48.5	43.5	-2.5	1	N/A	0.00295421
42891		1559.5	779.5	1509	736.5	4.50448	2.17578
46816	mcmv-miR-m01-4-3p	49.5	45.5	-1	3.5	N/A	0.0103397
42757		43.5	41	-7	-2	N/A	N/A
11108	mmu-miR-425-3p	342.5	508	293	465	0.874627	1.37371
11015		104	129	55	85.5	0.164179	0.252585
42853		54.5	46.5	5	3	0.0149254	0.00886263
42829	mmu-miR-127-3p	144.5	150.5	94.5	107	0.28209	0.3161
46259		254	273	204.5	229	0.610448	0.676514
46737		175.5	706	125.5	662.5	0.374627	1.95716
42658	mmu-miR-681	52.5	50	2.5	6	0.00746269	0.0177253
42719	mmu-miR-324-3p	1546	1841	1495	1796.5	4.46269	5.30724
42470		69	70	18.5	25.5	0.0552239	0.0753323
42535		156.5	199.5	107.5	156.5	0.320896	0.462334
42601	mmu-miR-540-5p	53	60	3	16.5	0.00895522	0.0487445
42542		192	181.5	141.5	137	0.422388	0.404727
42680		50	51	0	6	N/A	0.0177253
42607	mmu-miR-653-5p	46	40	-4	-4.5	N/A	N/A
17646		142.5	435.5	91.5	392	0.273134	1.15805
17893		69	53.5	18.5	9.5	0.0552239	0.028065
6880	mmu-miR-297a-5p	355.5	529	305	487	0.910448	1.4387
42448		62	53.5	12	10.5	0.0358209	0.0310192
32095		100	110	49.5	67	0.147761	0.197932
42567	mmu-miR-590-3p	47.5	42.5	-2.5	0	N/A	N/A
42903		43	40	-7	-2.5	N/A	N/A
42879	mmu-miR-92a-2-5p	148.5	121.5	99	79	0.295522	0.233383
42758		49	43.5	0	0.5	N/A	0.0014771
30973	mmu-miR-384-3p	42	39.5	-8	-3	N/A	N/A
17325		47.5	42.5	-2	0.5	N/A	0.0014771
42714	mmu-miR-509-5p	51	41	1.5	-2	0.00447761	N/A
17630		65.5	85	15.5	41	0.0462687	0.121123
42941		44	40.5	-6.5	-4	N/A	N/A
42944		49	44.5	-1	-0.5	N/A	N/A
14305	mmu-miR-376b-5p	47.5	43	-2.5	-1	N/A	N/A
42562		46	42.5	-4	-1.5	N/A	N/A
42571	mmu-miR-129-1-3p	1211	1376	1160.5	1333	3.46418	3.93796
17439		58	45	7.5	0.5	0.0223881	0.0014771
46443		49	47.5	-2	2.5	N/A	0.00738552
10923	mmu-miR-107-3p	887.5	1493.5	837.5	1449	2.5	4.28065
46850		685.5	752	634.5	708	1.89403	2.09158
27672	mmu-miR-615-3p	344.5	509.5	294	465	0.877612	1.37371
17503	mmu-miR-590-5p	231	55.5	179.5	13	0.535821	0.0384047
13140	mmu-miR-138-5p	334.5	422.5	284.5	379.5	0.849254	1.12112
42449	mmu-miR-293-5p	138	71	87.5	29	0.261194	0.0856721
11013	mmu-miR-181a-1-3p	59	41	8.5	-2	0.0253731	N/A
46674	mcmv-miR-M55-1	42	39.5	-8	-3	N/A	N/A
42733	mmu-miR-702-3p	1135.5	1427	1085.5	1385	3.2403	4.09158
46328		260.5	160	210.5	117	0.628358	0.345643
29802	mmu-miR-144-3p	2408	11685	2358	11641.5	7.03881	34.3914
42551	mmu-miR-122-3p	156.5	194	107	149.5	0.319403	0.441654
42899	mmu-miR-377-5p	122.5	319	72.5	276	0.216418	0.815362
42885		212.5	71.5	161.5	26.5	0.48209	0.0782866
42956		53	42.5	2	-2	0.00597015	N/A
42968		50.5	51.5	1	7.5	0.00298507	0.0221566
13149	mmu-miR-295-3p	40	39.5	-10.5	-4.5	N/A	N/A
17732	mmu-miR-192-5p	183.5	181.5	133	138	0.397015	0.407681
46746		46.5	63.5	-3.5	20.5	N/A	0.0605613
46251	mmu-miR-1193-3p	181.5	241	130.5	196.5	0.389552	0.580502
42669		1228.5	1282.5	1177.5	1237.5	3.51493	3.65583
146135	mmu-miR-1968-5p	42.5	40	-7.5	-4.5	N/A	N/A
146019	mmu-miR-1839-5p	65.5	65	15	20.5	0.0447761	0.0605613
146172	mmu-miR-1892	365.5	245.5	315	201	0.940299	0.593796
4040	mmu-miR-9-5p	51.5	41	1	-2	0.00298507	N/A
146195	mmu-miR-2139	64	64	12.5	21.5	0.0373134	0.0635155
42793		454	1351.5	404	1309.5	1.20597	3.86854
17892		68.5	70	19	27	0.0567164	0.0797637
146222	mmu-miR-718	75	124.5	25	82.5	0.0746269	0.243722
17927		643.5	216.5	593	174	1.77015	0.514032
146187	mmu-miR-1941-3p	382.5	203.5	333	161.5	0.99403	0.477105
146010		1735.5	1485.5	1686	1442	5.03284	4.25997
146140		604.5	797.5	553.5	754	1.65224	2.22747
146184		44.5	40.5	-5.5	-2.5	N/A	N/A
146088	mmu-miR-1983	1326	731.5	1276	688	3.80896	2.0325
146142		59	41.5	8	-2	0.0238806	N/A
146163	mmu-miR-224-3p	5277	6366	5227	6321.5	15.603	18.675
146143	mmu-miR-1904	86.5	47	36.5	2.5	0.108955	0.00738552
19013	SNORD14B	331	382.5	281	338	0.838806	0.998523
146054	mmu-miR-1952	712.5	844.5	663	800	1.9791	2.36337
11177		141	151	90.5	108	0.270149	0.319055
145749	mmu-miR-137-3p	43	41	-7.5	-4	N/A	N/A
145740		1093	1117.5	1042	1072.5	3.11045	3.16839
145805		351	535	300.5	490	0.897015	1.44756
145970	mmu-miR-129-2-3p	1501	1586	1450	1543	4.32836	4.55835
145822	mmu-miR-214-5p	60	71	8.5	28	0.0253731	0.0827179
145789		286	161.5	234.5	119.5	0.7	0.353028
145768		263	126	212.5	83.5	0.634328	0.246677
145972		45	40	-4.5	-3	N/A	N/A
145746	mmu-let-7i-3p	75	56	26	14.5	0.0776119	0.042836
145676	mmu-miR-30e-3p	504.5	623	455	580	1.35821	1.71344
147604		525.5	877.5	476	833.5	1.4209	2.46233
147899		44.5	41	-5	-1	N/A	N/A
147915		105	91	55	48	0.164179	0.141802
147804		61	53.5	11.5	10.5	0.0343284	0.0310192
147983		53.5	45.5	3.5	1.5	0.0104478	0.00443131
147613		227.5	482.5	178	439.5	0.531343	1.29838
147813		951.5	1985.5	902	1941.5	2.69254	5.7356
147655		862.5	1418	812.5	1373.5	2.42537	4.05761
147800		718	1110	667	1066	1.99104	3.14919
147918		47	60.5	-3.5	16.5	N/A	0.0487445
147570		48	43	-2	-1	N/A	N/A
147523		240	249.5	189.5	206.5	0.565672	0.610044
147947		867	969.5	815.5	926	2.43433	2.7356
147694		50	46.5	-0.5	2	N/A	0.00590842
147772		60	44.5	9	0	0.0268657	N/A
148374		79.5	84.5	29	41.5	0.0865672	0.1226
148263		323.5	227	273	185	0.814925	0.546529
148585		49	40.5	-2	-2	N/A	N/A
148331		76	72	26	29	0.0776119	0.0856721
147262		50	42	-0.5	-0.5	N/A	N/A
148410		1165	1554	1114.5	1510.5	3.32687	4.46233
148214		1200.5	1257.5	1148	1213	3.42687	3.58346
147684		46	40.5	-5	-3.5	N/A	N/A
148228		87.5	290	38.5	247.5	0.114925	0.731167
148641		1036.5	1306.5	986.5	1264	2.94478	3.73412
148353		175	425	124	380.5	0.370149	1.12408
148132		219	317	169.5	273.5	0.50597	0.807976
148272		65	124.5	15.5	81	0.0462687	0.239291
148216		56	52	6.5	8	0.019403	0.0236337
148621		1540	2969.5	1489.5	2926	4.44627	8.64402
147389		48	41	-2.5	-3	N/A	N/A
148485	mghv-miR-M1-12-3p	2377	2764.5	2325.5	2720.5	6.94179	8.03693
148681	mmu-miR-344b-3p	52	45.5	1	1	0.00298507	0.00295421
148081	mmu-miR-3102-3p.2-3p	2911	3102.5	2859.5	3057.5	8.53582	9.0325
148544	mmu-miR-211-3p	50.5	44	-0.5	0.5	N/A	0.0014771
148553	mmu-miR-1948-5p	153.5	52.5	102.5	9.5	0.30597	0.028065
148565	mmu-miR-3113-3p	53.5	74.5	3	31	0.00895522	0.0915805
148394		42.5	39	-7.5	-3.5	N/A	N/A
148432	mghv-miR-M1-10-3p	662.5	1071	611.5	1028	1.82537	3.03693
148417		1750	1760.5	1699.5	1717.5	5.07313	5.07386
148244	mmu-miR-3098-3p	327	165	277	121	0.826866	0.357459
148372		49.5	48	-1	5.5	N/A	0.0162482
148366	mmu-miR-344d-1-5p	43	39	-7	-3.5	N/A	N/A
148479	mmu-miR-504-3p	50	48	0	5	N/A	0.014771
148184	mmu-miR-466m-3p	74.5	51	24.5	8.5	0.0731343	0.0251108
148250	mmu-let-7f-2-3p	47.5	41.5	-2	-1	N/A	N/A
148260		86	67	36	24	0.107463	0.070901
148584		2190.5	2199	2138.5	2152.5	6.38358	6.35894
148606		42.5	39	-8	-5.5	N/A	N/A
148226	mmu-miR-467c-3p	177	89.5	127	46.5	0.379104	0.137371
148055	mmu-miR-3060-5p	448.5	584.5	398.5	540	1.18955	1.59527
148655	mmu-miR-3471	113.5	47.5	63.5	3	0.189552	0.00886263
148095	mmu-miR-1b-3p	43.5	39.5	-7	-4.5	N/A	N/A
148127		43.5	41	-7	-3	N/A	N/A
148096	mmu-miR-206-5p	58.5	46	8	1.5	0.0238806	0.00443131
148324	mmu-miR-1912-5p	302	286	251.5	241.5	0.750746	0.713442
148409	mmu-miR-669k-5p	2206	3537.5	2155	3493.5	6.43284	10.3205
148029	mmu-miR-351-3p	45	40.5	-6	-2	N/A	N/A
46367		44	40	-6.5	-2	N/A	N/A
30147	spike_control_v2_47	284.5	66.5	234.5	23	0.7	0.0679468
145999		64	72.5	13.5	29.5	0.0402985	0.0871492
146189		1448	1580	1397.5	1536.5	4.17164	4.53914
145723		44.5	40	-6	-3	N/A	N/A
168563		56	72.5	5.5	30.5	0.0164179	0.0901034
168635		96	125.5	46.5	83.5	0.138806	0.246677
168803		42	36.5	-8	-6.5	N/A	N/A
168692		93.5	90	44	48.5	0.131343	0.143279
168739		71	42	21	-0.5	0.0626866	N/A
168711		46	39	-5.5	-5.5	N/A	N/A
168768		758.5	1298.5	708.5	1253.5	2.11493	3.7031
168589		43.5	63	-6	18	N/A	0.0531758
168923		52	45.5	3	2	0.00895522	0.00590842
168772	mmu-miR-224-5p	130	84	80.5	40	0.240299	0.118168
168973		184.5	1367.5	134	1323.5	0.4	3.9099
168793		509.5	2837.5	460	2792.5	1.37313	8.24963
168731		43	38.5	-8	-6	N/A	N/A
168950		584.5	702	533.5	658.5	1.59254	1.94535
168578		54	50	3.5	6	0.0104478	0.0177253
168722		1432.5	1256.5	1382	1213.5	4.12537	3.58493
168893		209	386.5	157.5	344	0.470149	1.01625
168789		530	592.5	479	550	1.42985	1.62482
168561		40	39	-10	-4.5	N/A	N/A
168627		78	86.5	28	44.5	0.0835821	0.131462
169166		85.5	108	34.5	65.5	0.102985	0.193501
169307		639	874	588.5	831.5	1.75672	2.45643
169257		46.5	44.5	-3	1.5	N/A	0.00443131
169269		70	42.5	20	0.5	0.0597015	0.0014771
169165		51.5	48	1.5	6	0.00447761	0.0177253
169298		769	1007.5	718.5	965.5	2.14478	2.85229
169236		129.5	103	79.5	60	0.237313	0.177253
169162		44.5	39.5	-5.5	-3.5	N/A	N/A
169376		3154	954.5	3104	912	9.26567	2.69424
169329	mmu-miR-370-3p	279	353	228.5	309.5	0.68209	0.914328
169179		65.5	43.5	15.5	1	0.0462687	0.00295421
169332		108.5	51	58.5	7	0.174627	0.0206795
169073		45	46.5	-4.5	3.5	N/A	0.0103397
169274		249	367.5	199	323.5	0.59403	0.955687
169010		839	1656.5	788.5	1613	2.35373	4.76514
169343		42	38.5	-9	-5.5	N/A	N/A
169135		290.5	386	239.5	341	0.714925	1.00739
169042		44.5	39.5	-6	-3	N/A	N/A
169088		53	49.5	3	7	0.00895522	0.0206795
169054		46.5	42.5	-3.5	-0.5	N/A	N/A
169411		499	3129	448.5	3087	1.33881	9.11965
169417		61	105.5	11.5	63.5	0.0343284	0.187592
169347	mmu-miR-5622-5p	227	144	176.5	103	0.526866	0.304284
169393		355.5	713	306	670	0.913433	1.97932
169150	mmu-miR-5103	473	737.5	423	695.5	1.26269	2.05465
168873	mmu-miR-5134-5p	47.5	42.5	-3	0	N/A	N/A
168907	mmu-miR-582-3p	42.5	38	-7.5	-5	N/A	N/A
168720	mmu-miR-5619-5p	42.5	39.5	-7.5	-3.5	N/A	N/A
169348	mmu-miR-468-5p	46	38	-4	-5	N/A	N/A
42460	mmu-miR-223-5p	67.5	42.5	19	0	0.0567164	N/A
14297	mmu-miR-20b-3p	55	70	6.5	28	0.019403	0.0827179
42859		383.5	496.5	335	453.5	1	1.33973
46211	mcmv-miR-M95-1-5p	46.5	44	-2	1	N/A	0.00295421
17513	mmu-miR-694	42.5	47	-6	4	N/A	0.0118168
42905		43.5	42	-5.5	-2	N/A	N/A
16528	mmu-miR-706	734.5	321.5	685.5	277.5	2.04627	0.819793
11277	mmu-miR-7a-1-3p	70	45.5	21	2	0.0626866	0.00590842
17818	mmu-miR-27a-5p	64	52	15.5	9	0.0462687	0.0265879
17652		48.5	48	-1	4.5	N/A	0.0132939
27572	mmu-miR-298-5p	100.5	76.5	51.5	33.5	0.153731	0.098966
42483		76	61	26	18.5	0.0776119	0.0546529
28520		64.5	73.5	14.5	31.5	0.0432836	0.0930576
14303	mmu-miR-376a-3p	75	57.5	25	13.5	0.0746269	0.0398818
42872		611	376.5	560.5	332	1.67313	0.980798
11266		125.5	154	76	109.5	0.226866	0.323486
32884	mmu-miR-342-3p	1178	66.5	1127.5	22.5	3.36567	0.0664697
17529		54.5	57	5	13.5	0.0149254	0.0398818
46844	mcmv-miR-m107-1-5p	45.5	41	-5	-3.5	N/A	N/A
19596	mmu-miR-30d-5p	1676	1919.5	1625	1875	4.85075	5.53914
11102	mmu-miR-410-3p	80	64	31.5	21.5	0.0940299	0.0635155
42736	mmu-miR-148b-5p	50	47	1.5	3.5	0.00447761	0.0103397
11256	mmu-miR-470-5p	235.5	233	187	190	0.558209	0.5613
46248		87.5	153	38.5	110	0.114925	0.324963
11005	mmu-miR-204-5p	67.5	83	18.5	40	0.0552239	0.118168
46266		410	560.5	361	517.5	1.07761	1.5288
31349		43.5	43.5	-6	0	N/A	N/A
46734	mmu-miR-467h	1621.5	1822.5	1572.5	1779.5	4.69403	5.25702
10986	mmu-miR-193a-3p	88.5	101	39.5	59	0.11791	0.174298
17391		228	347.5	178.5	306	0.532836	0.903988
42796	mmu-miR-489-3p	44	41	-5.5	-2.5	N/A	N/A
42858		54.5	131.5	5	89	0.0149254	0.262925
46623		137	46	87	2.5	0.259701	0.00738552
18739	mmu-miR-186-5p	295	800.5	245.5	755.5	0.732836	2.23191
42451	mmu-miR-139-3p	50	54	0	9	N/A	0.0265879
17394		48.5	44.5	-1.5	1	N/A	0.00295421
42790		69.5	50.5	19	6	0.0567164	0.0177253
25117	mmu-miR-742-3p	114.5	81	64.5	36.5	0.192537	0.107829
17863		435	284	385.5	239.5	1.15075	0.707533
42509	mmu-miR-219a-5p	56	62.5	5	18	0.0149254	0.0531758
42929	mmu-miR-25-5p	140	141	90	97	0.268657	0.286558
5730		89.5	120	41	77	0.122388	0.227474
42682	mmu-miR-25-3p	776	1131.5	728	1090	2.17313	3.22009
11168		47	107.5	-1	64.5	N/A	0.190547
17854	mmu-miR-106b-3p	1941	3040	1892	2997.5	5.64776	8.85524
14279	mmu-miR-362-5p	44.5	55	-4.5	11.5	N/A	0.0339734
14300	mmu-miR-29c-5p	54	59.5	5	16.5	0.0149254	0.0487445
17460		185	266.5	136	223.5	0.40597	0.660266
17853	mmu-miR-30d-3p	46.5	43.5	-2.5	1	N/A	0.00295421
46390	mmu-miR-1192	1629.5	568	1581	524.5	4.7194	1.54948
42868	mmu-miR-762	68	58	19	16	0.0567164	0.0472674
27571	mmu-miR-292a-5p	87.5	73	38	29	0.113433	0.0856721
42751		1147.5	853	1098.5	810.5	3.2791	2.39439
42752	mmu-miR-872-3p	539.5	190	490.5	147.5	1.46418	0.435746
10998	mmu-miR-19b-3p	1729.5	2330	1680	2285.5	5.01493	6.75185
17530		92.5	110	42.5	65.5	0.126866	0.193501
42869		68	53.5	17	9	0.0507463	0.0265879
42447		47.5	41	-2.5	-4	N/A	N/A
17511	mmu-miR-713	158	215	107.5	170.5	0.320896	0.503693
46258		74.5	125.5	25	81.5	0.0746269	0.240768
146122		48	43	-3	-2	N/A	N/A
146000		55	54	3	9.5	0.00895522	0.028065
24136	spike_control_v2_12	229.5	97.5	181	54.5	0.540299	0.161004
46202	5S_rRNA	2407	1071	2359	1027	7.04179	3.03397
146042		4204	3836	4154.5	3791.5	12.4015	11.2009
25593	spike_control_v2_18	203.5	70.5	154	27.5	0.459701	0.0812408
13417	spike_control_v2_8	54.5	42.5	5.5	-1.5	0.0164179	N/A
145662		144.5	107	96	63.5	0.286567	0.187592
146065	mmu-miR-1927	59	92	10.5	50	0.0313433	0.14771
146035		59.5	72.5	10	30.5	0.0298507	0.0901034
5740		3892	728.5	3842.5	686	11.4701	2.02659
146093		52.5	48.5	4	6.5	0.0119403	0.0192024
146191	mmu-miR-1948-3p	53.5	59.5	4	17	0.0119403	0.0502216
146070	mmu-miR-1932	44	43	-5	1	N/A	0.00295421
146108	mmu-miR-1970	47	44.5	-2.5	0	N/A	N/A
146194		47.5	49.5	-2	5.5	N/A	0.0162482
146102		1638	1544.5	1587.5	1500	4.73881	4.43131
145968	mmu-let-7d-5p	255	231	203.5	185.5	0.607463	0.548006
145689	mmu-miR-543-3p	55	42.5	4	-2.5	0.0119403	N/A
146115		1569.5	1597	1521	1554	4.5403	4.59084
145714		182	118.5	133	74.5	0.397015	0.220089
146178		76	133.5	27.5	90.5	0.0820896	0.267356
147963		1711.5	1571.5	1663	1529	4.96418	4.51699
147867		44	40.5	-5.5	-1.5	N/A	N/A
147841		43.5	39.5	-6	-3.5	N/A	N/A
147925		326	681.5	277	639.5	0.826866	1.88922
147853		47	43	-3	0.5	N/A	0.0014771
147588		1625.5	1360	1576	1317	4.70448	3.89069
147649		52.5	85	2.5	41	0.00746269	0.121123
147977		45	42.5	-4.5	-2	N/A	N/A
147857		77.5	107	28.5	62.5	0.0850746	0.184638
147569		45.5	44	-3.5	-0.5	N/A	N/A
147616		251.5	78	202	33	0.602985	0.0974889
147815		46	47	-4	2	N/A	0.00590842
147858		58.5	54	8	9	0.0238806	0.0265879
147592		1454	1428.5	1405.5	1385	4.19552	4.09158
148247		2113.5	1833	2065	1790	6.16418	5.28804
148072		44	42	-5	-1.5	N/A	N/A
147997		52	47.5	3.5	4	0.0104478	0.0118168
147682		74.5	57	25	14.5	0.0746269	0.042836
148189		45	41.5	-4	-1.5	N/A	N/A
148393		426.5	440	376.5	398	1.12388	1.17578
148379		1114.5	832.5	1065.5	789.5	3.1806	2.33235
147415		443.5	352	394	310	1.17612	0.915805
148165		91	61.5	42	18.5	0.125373	0.0546529
148675		2525.5	2288	2476	2246	7.39104	6.63516
147366	mmu-miR-320-5p	152.5	135	102.5	93.5	0.30597	0.276219
10904	spike_control_v1_d	54.5	57	5	13.5	0.0149254	0.0398818
148405		42.5	39.5	-6.5	-3.5	N/A	N/A
14262	spike_control_v1_f	42.5	39	-6.5	-5.5	N/A	N/A
148032		311.5	153.5	261	109	0.779104	0.322009
148207		259	331.5	209	287	0.623881	0.847858
148416	mmu-miR-3102-5p	54.5	49	4	5	0.0119403	0.014771
148559	mmu-miR-411-3p	102.5	97.5	51.5	52.5	0.153731	0.155096
148233		407.5	66	356	20.5	1.06269	0.0605613
148121	mmu-miR-155-3p	408.5	60	360	17	1.07463	0.0502216
148201		46	47	-2	4.5	N/A	0.0132939
148535	mmu-miR-3097-5p	878	947	830	903.5	2.47761	2.66913
148574	mmu-miR-16-2-3p	99	159.5	49.5	116	0.147761	0.342688
148173		342.5	355.5	294	312	0.877612	0.921713
148257		209.5	370	159	327	0.474627	0.966027
148587	mmu-miR-326-5p	44	44	-4	0.5	N/A	0.0014771
148676		397.5	826.5	348	784	1.03881	2.3161
148050		141	85.5	92.5	42	0.276119	0.124077
148278	mmu-miR-138-2-3p	150.5	172.5	101	129.5	0.301493	0.38257
148426	mmu-miR-466a-3p/mmu-miR-466b-3p/mmu-miR-466c-3p/mmu-miR-466e-3p/mmu-miR-466p-3p	362.5	182.5	313	140.5	0.934328	0.415066
148046	mmu-miR-344-5p	49.5	49	0.5	6.5	0.00149254	0.0192024
148448	mmu-miR-3112-3p	622.5	470	573	428	1.71045	1.2644
148494	mmu-miR-448-5p	43	38	-6.5	-5	N/A	N/A
148354	mmu-miR-466a-5p	1995.5	1572.5	1946	1528	5.80896	4.51403
148336	mmu-miR-3071-5p	158.5	98.5	108.5	54.5	0.323881	0.161004
148446	mmu-miR-346-3p	131	164	81	120	0.241791	0.354505
148632	mmu-miR-2861	140	238.5	90.5	194.5	0.270149	0.574594
148220	mmu-miR-3093-5p	179.5	308.5	129.5	265	0.386567	0.782866
148498	mmu-miR-3110-3p	50	44	0	0	N/A	N/A
148364	mmu-miR-1912-3p	52.5	42	2	-2	0.00597015	N/A
148427	mmu-miR-3101-3p	162	92.5	111	48	0.331343	0.141802
148313	mmu-miR-3095-5p	43	44.5	-6	1.5	N/A	0.00443131
17327		400.5	408	352	364.5	1.05075	1.07681
17488		411.5	330.5	362.5	287	1.08209	0.847858
46207		139	117.5	89	74	0.265672	0.218612
42813	mmu-miR-876-5p	45.5	42	-3.5	-1	N/A	N/A
17936		335	294	286	251	0.853731	0.741507
168897		114.5	119.5	65.5	77	0.195522	0.227474
168882		1597.5	605.5	1549	563	4.62388	1.66322
168710		42	40	-6	-2.5	N/A	N/A
168590		724	988.5	675	946.5	2.01493	2.79616
168728		46.5	43	-3.5	0.5	N/A	0.0014771
168719		46.5	40	-2.5	-2	N/A	N/A
168785		49.5	47	0.5	4.5	0.00149254	0.0132939
168615		490.5	557	441	512.5	1.31642	1.51403
168781		49.5	48	0.5	3	0.00149254	0.00886263
168782		59	43.5	10	0	0.0298507	N/A
168820		44	41	-5	-3	N/A	N/A
168750		146.5	89	97	45	0.289552	0.132939
168921		53.5	49.5	4	5.5	0.0119403	0.0162482
168759		50.5	49.5	0.5	5.5	0.00149254	0.0162482
168962		159	96.5	108	51.5	0.322388	0.152142
168666		47	40.5	-1.5	-3.5	N/A	N/A
168955		108	203	60.5	159.5	0.180597	0.471196
168703		62	52.5	13.5	8.5	0.0402985	0.0251108
168663		44.5	43	-5	0	N/A	N/A
168779		41.5	41.5	-7	-2	N/A	N/A
169102		1348.5	509	1299.5	466	3.8791	1.37666
169285		915.5	890.5	866	847.5	2.58507	2.50369
169249		48	48.5	0	4	N/A	0.0118168
168993		77.5	57.5	29	15	0.0865672	0.0443131
169011		54	57.5	5.5	14	0.0164179	0.0413589
169049		1348.5	1490.5	1299	1448.5	3.87761	4.27917
169001		45.5	44	-3	2	N/A	0.00590842
169039		42.5	40	-7	-2	N/A	N/A
169181		104	57.5	54	15	0.161194	0.0443131
169379		99	58.5	48.5	15.5	0.144776	0.0457903
169232		1838	2275	1787.5	2231	5.33582	6.59084
169046		50.5	56.5	1	12	0.00298507	0.0354505
[truncated: 1,560 more rows]

## Sheet: Correlation & Scatter Plot
# The table "Correlation coefficient matrix" list the correlation matrix of replicate samples in the project. # The R is calculated after array normalization using the Median method. # When two samples are different, the correlation coefficient R of them does not mean the reproducibility of the slides but the difference of your RNA samples. # When two samples are the same, the correlation coeffic…
Correlation coefficient matrix
	A	B
A	1	0.89148
B	0.89148	1
